# Supplementary material for: Analysis of mortality metrics associated with a comprehensive range of disorders in Denmark, 2000 to 2018: A population-based cohort study
Source: PLoS Med. 2022 Jun 16;19(6):e1004023. doi: 10.1371/journal.pmed.1004023 (PMC9202944; doi:10.1371/journal.pmed.1004023)
Supplement: S1 Table — ICD-10, International Classification of Diseases-10th Revision. (XLSX) [file pmed.1004023.s003.xlsx]

## Sheet: chapters
chapter	start	end	desc_DK	desc_EN	persons	males	females	level
1	A00	B99	Visse infektiøse og parasitære sygdomme	Certain infectious and parasitic diseases	1	1	1	1
2	C00	D48	Neoplasmer	Neoplasms	1	1	1	1
3	D50	D89	Sygdomme i blod og bloddannende organer og visse sygdomme, som inddrager immunsystemet	Diseases of the blood and blood-forming organs and certain disorders involving the immune mechanism	1	1	1	1
4	E00	E90	Endokrine, ernæringsbetingede og metaboliske sygdomme	Endocrine, nutritional and metabolic diseases	1	1	1	1
5	F00	F99	Psykiske lidelser og adfærdsmæssige forstyrrelser	Mental, Behavioral and Neurodevelopmental disorders	1	1	1	1
6	G00	G99	Sygdomme i nervesystemet	Diseases of the nervous system	1	1	1	1
7	H00	H59	Sygdomme i øje og øjenomgivelser	Diseases of the eye and adnexa	1	1	1	1
8	H60	H95	Sygdomme i øre og processus mastoideus	Diseases of the ear and mastoid process	1	1	1	1
9	I00	I99	Sygdomme i kredsløbsorganer	Diseases of the circulatory system	1	1	1	1
10	J00	J99	Sygdomme i åndedrætsorganer	Diseases of the respiratory system	1	1	1	1
11	K00	K93	Sygdomme i fordøjelsesorganer	Diseases of the digestive system	1	1	1	1
12	L00	L99	Sygdomme i hud og underhud	Diseases of the skin and subcutaneous tissue	1	1	1	1
13	M00	M99	Sygdomme i knogler, muskler og bindevæv	Diseases of the musculoskeletal system and connective tissue	1	1	1	1
14	N00	N99	Sygdomme i urin- og kønsorganer	Diseases of the genitourinary system	1	1	1	1
15	O00	O99	Graviditet, fødsel og barsel	Pregnancy, childbirth and the puerperium	0	0	1	1
16	P00	P96	Visse sygdomme, der opstår i perinatalperiode	Certain conditions originating in the perinatal period	1	1	1	1
17	Q00	Q99	Medfødte misdannelser og kromosomanomalier	Congenital malformations, deformations and chromosomal abnormalities	1	1	1	1
19	S00	T98	Læsioner, forgiftninger og visse andre følger af ydre påvirkninger	Injury, poisoning and certain other consequences of external causes	1	1	1	1
20	X60	Y09	Ydre årsager til skade	External causes of morbidity	1	1	1	1

## Sheet: groups
start	end	desc_DK	desc_EN	persons	males	females	level
A00	A09	Infektiøse tarmsygdomme	Intestinal Infectious Diseases	1	1	1	2b
A15	A19	Tuberkulose	Tuberculosis	1	1	1	2b
A20	A28	Visse dyreoverførte bakterielle sygdomme	Certain Zoonotic Bacterial Diseases	1	1	1	2b
A30	A49	Andre bakterielle sygdomme	Other Bacterial Diseases	1	1	1	2b
A50	A64	Infektioner, som overvejende er seksuelt overført	Infections With A Predominantly Sexual Mode Of Transmission	1	1	1	2b
A65	A69	Andre sygdomme forårsaget af spirokæter	Other Spirochetal Diseases	1	1	1	2b
A70	A74	Andre sygdomme forårsaget af Klamydia-bakterier	Other Diseases Caused By Chlamydiae	1	1	1	2b
A75	A79	Rickettsia-infektioner	Rickettsioses	1	1	1	2b
A80	A89	Virale infektioner i centralnervesystemet	Viral And Prion Infections Of The Central Nervous System	1	1	1	2b
A90	A99	Virale febersygdomme overført af leddyr og virale hæmoragiske febersygdomme	Arthropod-Borne Viral Fevers And Viral Hemorrhagic Fevers	1	1	1	2b
B00	B09	Virale infektioner karakteriseret ved hud- og slimhindeaffektioner	Viral Infections Characterized By Skin And Mucous Membrane Lesions	1	1	1	2b
B15	B19	Viral leverbetændelse	Viral Hepatitis	1	1	1	2b
B20	B24	Human immundefekt virus (HIV) sygdom	Human Immunodeficiency Virus [HIV] Disease	1	1	1	2b
B25	B34	Andre virale sygdomme	Other Viral Diseases	1	1	1	2b
B35	B49	Svampesygdomme	Mycoses	1	1	1	2b
B50	B64	Protozosygdomme	Protozoal Diseases	1	1	1	2b
B65	B83	Ormesygdomme	Helminthiases	1	1	1	2b
B85	B89	Infestationer med lus, mider og andre ektoparasitter	Pediculosis, Acariasis And Other Infestations	1	1	1	2b
B90	B94	Følgetilstande efter infektiøse og parasitære sygdomme	Sequelae Of Infectious And Parasitic Diseases	1	1	1	2b
B95	B98	Bakterielle, virale og andre infektiøse agentia	Bacterial And Viral Infectious Agents	1	1	1	2b
B99	B99	Andre infektionssygdomme	Other Infectious Diseases	1	1	1	2b
C00	C96	Kræftsygdomme	Malignant Neoplasms	1	1	1	2a
C00	C14	Kræft i læber, mundhule og svælg	Malignant Neoplasms Of Lip, Oral Cavity And Pharynx	1	1	1	2b
C15	C26	Kræft i fordøjelsesorganer	Malignant Neoplasms Of Digestive Organs	1	1	1	2b
C30	C39	Kræft i åndedrætsorganer og organer i brysthulen	Malignant Neoplasms Of Respiratory And Intrathoracic Organs	1	1	1	2b
C40	C41	Kræft i knogler og ledbrusk	Malignant Neoplasms Of Bone And Articular Cartilage	1	1	1	2b
C43	C44	Modermærkekræft i hud og anden hudkræft	Melanoma And Other Malignant Neoplasms Of Skin	1	1	1	2b
C45	C49	Kræft i mesotel, bindevæv og andet bløddelsvæv	Malignant Neoplasms Of Mesothelial And Soft Tissue	1	1	1	2b
C51	C58	Kræft i kvindelige kønsorganer	Malignant Neoplasms Of Female Genital Organs	0	0	1	2b
C60	C63	Kræft i mandlige kønsorganer	Malignant Neoplasms Of Male Genital Organs	0	1	0	2b
C64	C68	Kræft i nyre og urinveje	Malignant Neoplasms Of Urinary Tract	1	1	1	2b
C69	C72	Kræft i øje, hjerne og andre dele af centralnervesystem	Malignant Neoplasms Of Eye, Brain And Other Parts Of Central Nervous System	1	1	1	2b
C73	C75	Kræft i skjoldbruskkirtel og andre endokrine kirtler	Malignant Neoplasms Of Thyroid And Other Endocrine Glands	1	1	1	2b
C76	C80	Kræft med dårligt specificerede, sekundære og ikke specificerede lokalisationer	Malignant Neoplasms Of Ill-Defined, Other Secondary And Unspecified Sites	1	1	1	2b
C81	C96	Kræft i lymfatisk og bloddannende væv	Malignant Neoplasms Of Lymphoid, Hematopoietic And Related Tissue	1	1	1	2b
D00	D09	Carcinoma in situ	In Situ Neoplasms	1	1	1	2b
D10	D36	Godartede neoplasmer	Benign Neoplasms, Except Benign Neuroendocrine Tumors	1	1	1	2b
D37	D48	Tumorer af usikker eller ukendt karakter	Neoplasms Of Uncertain Behavior, Polycythemia Vera And Myelodysplastic Syndromes	1	1	1	2b
D50	D53	Ernæringsbetingede anæmier	Nutritional Anemias	1	1	1	2b
D55	D59	Hæmolytiske anæmier	Hemolytic Anemias	1	1	1	2b
D60	D64	Aplastiske og andre anæmier	Aplastic And Other Anemias And Other Bone Marrow Failure Syndromes	1	1	1	2b
D65	D69	Koagulationsdefekter, purpura og andre hæmoragiske tilstande	Coagulation Defects, Purpura And Other Hemorrhagic Conditions	1	1	1	2b
D70	D77	Andre sygdomme i blod og bloddannende organer	Other Disorders Of Blood And Blood-Forming Organs	1	1	1	2b
D80	D89	Visse forstyrrelser i immunsystem	Certain Disorders Involving The Immune Mechanism	1	1	1	2b
E00	E07	Sygdomme i skjoldbruskkirtlen	Disorders Of Thyroid Gland	1	1	1	2b
E10	E14	Sukkersyge	Diabetes Mellitus	1	1	1	2b
E15	E16	Andre sygdomme i sukkerregulation og bugspytkirtlens indre sekretion	Other Disorders Of Glucose Regulation And Pancreatic Internal Secretion	1	1	1	2b
E20	E35	Sygdomme i andre endokrine kirtler	Disorders Of Other Endocrine Glands	1	1	1	2b
E40	E47	Underernæring	Malnutrition	1	1	1	2b
E50	E64	Andre ernæringsbetingede mangeltilstande	Other Nutritional Deficiencies	1	1	1	2b
E65	E68	Fedme og anden form for øget fødeindtagelse	Overweight, Obesity And Other Hyperalimentation	1	1	1	2b
E70	E89	Metaboliske sygdomme	Metabolic Disorders	1	1	1	2b
F00	F09	Organiske inklusive symptomatiske psykiske lidelser	Mental Disorders Due To Known Physiological Conditions	1	1	1	2b
F10	F19	Psykiske lidelser og adfærdsmæssige forstyrrelser forårsaget af brug af psykoaktive stoffer	Mental And Behavioral Disorders Due To Psychoactive Substance Use	1	1	1	2b
F20	F29	Skizofreni, skizotypisk sindslidelse, paranoide psykoser, akutte og forbigående psykoser samt skizoaffektive psykoser	Schizophrenia, Schizotypal, Delusional, And Other Non-Mood Psychotic Disorders	1	1	1	2b
F30	F39	Affektive sindslidelser	Mood [Affective] Disorders	1	1	1	2b
F40	F48	Nervøse og stress-relaterede tilstande samt tilstande med psykisk betingede legemlige symptomer	Anxiety, Dissociative, Stress-Related, Somatoform And Other Nonpsychotic Mental Disorders	1	1	1	2b
F50	F59	Adfærdsændringer forbundet med fysiologiske forstyrrelser og fysiske faktorer	Behavioral Syndromes Associated With Physiological Disturbances And Physical Factors	1	1	1	2b
F60	F69	Forstyrrelser i personlighedsstruktur og adfærd i voksenalderen	Disorders Of Adult Personality And Behavior	1	1	1	2b
F70	F79	Mental retardering	Intellectual Disabilities	1	1	1	2b
F80	F89	Psykiske udviklingsforstyrrelser	Pervasive And Specific Developmental Disorders	1	1	1	2b
F90	F98	Adfærds- og følelsesmæssige forstyrrelser sædvanligvis opstået i barndom eller adolescens	Behavioral And Emotional Disorders With Onset Usually Occurring In Childhood And Adolescence	1	1	1	2b
G00	G09	Betændelsessygdomme i centralnervesystemet	Inflammatory Diseases Of The Central Nervous System	1	1	1	2b
G10	G14	Generelle atrofier, som primært påvirker centralnervesystemet	Systemic Atrophies Primarily Affecting The Central Nervous System	1	1	1	2b
G20	G26	Ekstrapyramidale sygdomme og bevægeforstyrrelser	Extrapyramidal And Movement Disorders	1	1	1	2b
G30	G32	Andre degenerative sygdomme i centralnervesystemet	Other Degenerative Diseases Of The Nervous System	1	1	1	2b
G35	G37	Demyeliniserende sygdomme i centralnervesystemet	Demyelinating Diseases Of The Central Nervous System	1	1	1	2b
G40	G47	Episodiske og anfaldsvise lidelser	Episodic And Paroxysmal Disorders	1	1	1	2b
G50	G59	Sygdomme i nerver, nerverødder og nerveplekser	Nerve, Nerve Root And Plexus Disorders	1	1	1	2b
G60	G64	Polyneuropatier og andre sygdomme i perifere nervesystem	Polyneuropathies And Other Disorders Of The Peripheral Nervous System	1	1	1	2b
G70	G73	Neuromuskulære og muskulære sygdomme	Diseases Of Myoneural Junction And Muscle	1	1	1	2b
G80	G83	Cerebral parese og andre syndromer med lammelse	Cerebral Palsy And Other Paralytic Syndromes	1	1	1	2b
G90	G99	Andre sygdomme i nervesystemet	Other Disorders Of The Nervous System	1	1	1	2b
H00	H06	Sygdomme i øjenlåg, tårekirtel og øjenhule	Disorders Of Eyelid, Lacrimal System And Orbit	1	1	1	2b
H10	H13	Sygdomme i øjets bindehinde	Disorders Of Conjunctiva	1	1	1	2b
H15	H22	Sygdomme i øjets senehinde, hornhinde, regnbuehinde og strålelegeme	Disorders Of Sclera, Cornea, Iris And Ciliary Body	1	1	1	2b
H25	H28	Sygdomme i øjets linse	Disorders Of Lens	1	1	1	2b
H30	H36	Sygdomme i øjets årehinde og nethinde	Disorders Of Choroid And Retina	1	1	1	2b
H40	H42	Grøn stær	Glaucoma	1	1	1	2b
H46	H48	Sygdomme i synsnerve og synsbaner	Disorders Of Optic Nerve And Visual Pathways	1	1	1	2b
H49	H52	Forstyrrelser i øjenmuskler, samsynsfunktion, akkommodation og refraktion	Disorders Of Ocular Muscles, Binocular Movement, Accommodation And Refraction	1	1	1	2b
H53	H54	Synsforstyrrelser og blindhed	Visual Disturbances And Blindness	1	1	1	2b
H55	H59	Andre sygdomme i øje og øjenomgivelser	Other Disorders Of Eye And Adnexa	1	1	1	2b
H60	H62	Sygdomme i ydre øre	Diseases Of External Ear	1	1	1	2b
H65	H75	Sygdomme i mellemøre og processus mastoideus	Diseases Of Middle Ear And Mastoid	1	1	1	2b
H80	H83	Sygdomme i indre øre	Diseases Of Inner Ear	1	1	1	2b
H90	H95	Andre sygdomme i øre	Other Disorders Of Ear	1	1	1	2b
I00	I02	Gigtfeber	Acute Rheumatic Fever	1	1	1	2b
I05	I09	Kroniske reumatiske hjertesygdomme	Chronic Rheumatic Heart Diseases	1	1	1	2b
I10	I15	Blodtryksforhøjelse	Hypertensive Diseases	1	1	1	2b
I20	I25	Iskæmiske hjertesygdomme	Ischemic Heart Diseases	1	1	1	2b
I26	I28	Pulmonal hjertesygdom og sygdomme i lungekredsløbet	Pulmonary Heart Disease And Diseases Of Pulmonary Circulation	1	1	1	2b
I30	I52	Andre former for hjertesygdom	Other Forms Of Heart Disease	1	1	1	2b
I60	I69	Karsygdomme i hjerne	Cerebrovascular Diseases	1	1	1	2b
I70	I79	Sygdomme i arterier, arterioler og kapillærer	Diseases Of Arteries, Arterioles And Capillaries	1	1	1	2b
I80	I89	Sygdomme i vener og lymfesystem IKA	Diseases Of Veins, Lymphatic Vessels And Lymph Nodes, Not Elsewhere Classified	1	1	1	2b
I95	I99	Andre og ikke specificerede kredsløbssygdomme	Other And Unspecified Disorders Of The Circulatory System	1	1	1	2b
J00	J06	Akutte infektioner i øvre luftveje	Acute Upper Respiratory Infections	1	1	1	2b
J09	J18	Influenza og lungebetændelse	Influenza And Pneumonia	1	1	1	2b
J20	J22	Andre akutte infektioner i nedre luftveje	Other Acute Lower Respiratory Infections	1	1	1	2b
J30	J39	Andre sygdomme i øvre luftveje	Other Diseases Of Upper Respiratory Tract	1	1	1	2b
J40	J47	Kroniske sygdomme i nedre luftveje	Chronic Lower Respiratory Diseases	1	1	1	2b
J60	J70	Lungesygdomme forårsaget af ydre agentia	Lung Diseases Due To External Agents	1	1	1	2b
J80	J84	Andre lungesygdomme overvejende lokaliseret til bindevæv	Other Respiratory Diseases Principally Affecting The Interstitium	1	1	1	2b
J85	J86	Sygdomme med pus og nekrose i nedre luftveje	Suppurative And Necrotic Conditions Of The Lower Respiratory Tract	1	1	1	2b
J90	J94	Andre sygdomme i lungehinde	Other Diseases Of The Pleura	1	1	1	2b
J95	J99	Andre sygdomme i åndedrætsorganer	Intraoperative And Postprocedural Complications And Disorders Of Respiratory System, Not Elsewhere Classified	1	1	1	2b
K00	K14	Sygdomme i mundhulen, spytkirtler og kæber	Diseases Of Oral Cavity And Salivary Glands	1	1	1	2b
K20	K31	Sygdomme i spiserøret, mavesækken og tolvfingertarmen	Diseases Of Esophagus, Stomach And Duodenum	1	1	1	2b
K35	K38	Sygdomme i blindtarmen	Diseases Of Appendix	1	1	1	2b
K40	K46	Hernier	Hernia	1	1	1	2b
K50	K52	Ikke-infektiøs tyndtarms- og tyktarmskatar	Noninfective Enteritis And Colitis	1	1	1	2b
K55	K64	Andre tarmsygdomme	Other Diseases Of Intestines	1	1	1	2b
K65	K67	Sygdomme i bughinde	Diseases Of Peritoneum And Retroperitoneum	1	1	1	2b
K70	K77	Sygdomme i leveren	Diseases Of Liver	1	1	1	2b
K80	K87	Sygdomme i galdeblære, galdeveje og bugspytkirtel	Disorders Of Gallbladder, Biliary Tract And Pancreas	1	1	1	2b
K90	K93	Andre sygdomme i fordøjelsessystem	Other Diseases Of The Digestive System	1	1	1	2b
L00	L08	Infektioner i hud og underhud	Infections Of The Skin And Subcutaneous Tissue	1	1	1	2b
L10	L14	Blæreudslæt	Bullous Disorders	1	1	1	2b
L20	L30	Dermatitis og eksem	Dermatitis And Eczema	1	1	1	2b
L40	L45	Papuloskvamøse sygdomme	Papulosquamous Disorders	1	1	1	2b
L50	L54	Nældefeber og erytem	Urticaria And Erythema	1	1	1	2b
L55	L59	Sygdomme i hud og underhud forårsaget af stråling	Radiation-Related Disorders Of The Skin And Subcutaneous Tissue	1	1	1	2b
L60	L75	Sygdomme i hår, negle og hudkirtler	Disorders Of Skin Appendages	1	1	1	2b
L80	L99	Andre sygdomme i hud og underhud	Other Disorders Of The Skin And Subcutaneous Tissue	1	1	1	2b
M00	M25	Artropatier	Arthropathies	1	1	1	2a
M00	M03	Infektiøse, reaktive og postinfektiøse artritter	Infectious Arthropathies	1	1	1	2b
M05	M14	Inflammatoriske polyartritter	Inflammatory Polyarthropathies	1	1	1	2b
M15	M19	Slidgigt	Osteoarthritis	1	1	1	2b
M20	M25	Andre ledsygdomme	Other Joint Disorders	1	1	1	2b
M30	M36	Generaliserede bindevævssygdomme	Systemic Connective Tissue Disorders	1	1	1	2b
M40	M54	Rygsygdomme	Dorsopathies	1	1	1	2a
M40	M43	Deformerende rygsygdomme	Deforming Dorsopathies	1	1	1	2b
M45	M49	Spondylopatier	Spondylopathies	1	1	1	2b
M50	M54	Andre ryglidelser	Other Dorsopathies	1	1	1	2b
M60	M63	Sygdomme i muskler	Disorders Of Muscles	1	1	1	2b
M65	M68	Sygdomme i ledkapselhinder og sener	Disorders Of Synovium And Tendon	1	1	1	2b
M70	M79	Anden bløddelsreumatisme	Other Soft Tissue Disorders	1	1	1	2b
M80	M94	Osteopatier og kondropatier	Osteopathies and chondropathies	1	1	1	2a
M80	M85	Forstyrrelser i knogletæthed og struktur	Disorders Of Bone Density And Structure	1	1	1	2b
M86	M90	Andre sygdomme i knogle	Other Osteopathies	1	1	1	2b
M91	M94	Sygdomme i brusk	Chondropathies	1	1	1	2b
M95	M99	Andre sygdomme i knogler, muskler og bindevæv	Other Disorders Of The Musculoskeletal System And Connective Tissue	1	1	1	2b
N00	N08	Glomerulære sygdomme	Glomerular Diseases	1	1	1	2b
N10	N16	Tubulointerstitielle nyresygdomme	Renal Tubulo-Interstitial Diseases	1	1	1	2b
N17	N19	Nyreinsufficiens	Acute Kidney Failure And Chronic Kidney Disease	1	1	1	2b
N20	N23	Urinvejssten	Urolithiasis	1	1	1	2b
N25	N29	Andre sygdomme i nyre og urinleder	Other Disorders Of Kidney And Ureter	1	1	1	2b
N30	N39	Andre sygdomme i urinvejene	Other Diseases Of The Urinary System	1	1	1	2b
N40	N51	Sygdomme i mandlige kønsorganer	Diseases Of Male Genital Organs	0	1	0	2b
N60	N64	Sygdomme i brystkirtel	Disorders Of Breast	1	1	1	2b
N70	N77	Underlivsbetændelse	Inflammatory Diseases Of Female Pelvic Organs	0	0	1	2b
N80	N98	Ikke-inflammatoriske sygdomme i kvindelige kønsorganer	Noninflammatory Disorders Of Female Genital Tract	0	0	1	2b
O00	O08	Graviditet, der ender med abort	Pregnancy With Abortive Outcome	0	0	1	2b
O10	O16	Ødem, proteinuri og hypertension i graviditet, under fødsel og barselperiode	Edema, Proteinuria And Hypertensive Disorders In Pregnancy, Childbirth And The Puerperium	0	0	1	2b
O20	O29	Andre sygdomme hos moder overvejende forbundet med graviditet	Other Maternal Disorders Predominantly Related To Pregnancy	0	0	1	2b
O30	O49	Tilstande med relation til foster, amnion, placenta og potentielle fødselsproblemer som årsag til svangrekontrol	Maternal Care Related To The Fetus And Amniotic Cavity And Possible Delivery Problems	0	0	1	2b
O60	O75	Fødselskomplikationer	Complications Of Labor And Delivery	0	0	1	2b
O80	O84	Fødsel	Encounter For Delivery	0	0	1	2b
O85	O92	Komplikationer i barselperioden	Complications Predominantly Related To The Puerperium	0	0	1	2b
O98	O99	Andre obstetriske sygdomme IKA	Other Obstetric Conditions, Not Elsewhere Classified	0	0	1	2b
P00	P04	Følger for nyfødt som følge af tilstand hos moder og komplikationer til graviditet og fødsel	Newborn Affected By Maternal Factors And By Complications Of Pregnancy, Labor, And Delivery	1	1	1	2b
P05	P08	Tilstande hos foster og nyfødt relateret til graviditetsvarighed og fostervækst	Disorders Of Newborn Related To Length Of Gestation And Fetal Growth	1	1	1	2b
P10	P15	Fødselslæsioner	Birth Trauma	1	1	1	2b
P20	P29	Sygdomme i åndedræts- og kredsløbsorganer, der er specifikke for perinatalperioden	Respiratory And Cardiovascular Disorders Specific To The Perinatal Period	1	1	1	2b
P35	P39	Infektioner specifikke for perinatalperiode	Infections Specific To The Perinatal Period	1	1	1	2b
P50	P61	Blødningsforstyrrelser og hæmatologiske sygdomme hos nyfødt	Hemorrhagic And Hematological Disorders Of Newborn	1	1	1	2b
P70	P74	Forbigående hormon- og stofskifteforstyrrelser hos nyfødt	Transitory Endocrine And Metabolic Disorders Specific To Newborn	1	1	1	2b
P75	P78	Sygdomme i fordøjelsesorganer hos nyfødt	Digestive System Disorders Of Newborn	1	1	1	2b
P80	P83	Sygdomme i huden og regulering af legemstemperaturen hos nyfødt	Conditions Involving The Integument And Temperature Regulation Of Newborn	1	1	1	2b
P90	P96	Andre sygdomme i perinatalperiode	Other Disorders Originating In The Perinatal Period	1	1	1	2b
Q00	Q07	Medfødte misdannelser i nervesystemet	Congenital Malformations Of The Nervous System	1	1	1	2b
Q10	Q18	Medfødte misdannelser i øje, øre, ansigtet og på halsen	Congenital Malformations Of Eye, Ear, Face And Neck	1	1	1	2b
Q20	Q28	Medfødte misdannelser i kredsløbsorganer	Congenital Malformations Of The Circulatory System	1	1	1	2b
Q30	Q34	Medfødte misdannelser i åndedrætsorganer	Congenital Malformations Of The Respiratory System	1	1	1	2b
Q35	Q37	Ganespalte og læbespalte	Cleft Lip And Cleft Palate	1	1	1	2b
Q38	Q45	Andre medfødte misdannelser i fordøjelsesorganer	Other Congenital Malformations Of The Digestive System	1	1	1	2b
Q50	Q56	Medfødte misdannelser i kønsorganer	Congenital Malformations Of Genital Organs	1	1	1	2b
Q60	Q64	Medfødte misdannelser i urinvejene	Congenital Malformations Of The Urinary System	1	1	1	2b
Q65	Q79	Medfødte misdannelser i knogler og muskler	Congenital Malformations And Deformations Of The Musculoskeletal System	1	1	1	2b
Q80	Q89	Andre medfødte misdannelser	Other Congenital Malformations	1	1	1	2b
Q90	Q99	Kromosomanomalier IKA	Chromosomal Abnormalities, Not Elsewhere Classified	1	1	1	2b
S00	S09	Hovedlæsioner	Injuries To The Head	1	1	1	2b
S10	S19	Halslæsioner	Injuries To The Neck	1	1	1	2b
S20	S29	Thoraxlæsioner	Injuries To The Thorax	1	1	1	2b
S30	S39	Læsioner i abdomen, lænden og bækkenet	Injuries To The Abdomen, Lower Back, Lumbar Spine, Pelvis And External Genitals	1	1	1	2b
S40	S49	Læsioner af skulder og overarm	Injuries To The Shoulder And Upper Arm	1	1	1	2b
S50	S59	Læsioner af albue og underarm	Injuries To The Elbow And Forearm	1	1	1	2b
S60	S69	Læsioner af håndled og hånd	Injuries To The Wrist, Hand And Fingers	1	1	1	2b
S70	S79	Læsioner af hofte og lår	Injuries To The Hip And Thigh	1	1	1	2b
S80	S89	Læsioner af knæ og underben	Injuries To The Knee And Lower Leg	1	1	1	2b
S90	S99	Læsioner af ankel og fod	Injuries To The Ankle And Foot	1	1	1	2b
T00	T07	Læsioner af flere legemsregioner	Injuries Involving Multiple Body Regions	1	1	1	2b
T08	T14	Læsioner uden nærmere angivelse af lokalisation på legemsregion	Injury Of Unspecified Body Region	1	1	1	2b
T15	T19	Fremmedlegemer trængt ind gennem naturlige legemsåbninger	Effects Of Foreign Body Entering Through Natural Orifice	1	1	1	2b
T20	T32	Forbrændinger og ætsninger	Burns And Corrosions	1	1	1	2a
T20	T25	Forbrændinger og ætsninger af huden i forskellige legemsregioner	Burns And Corrosions Of External Body Surface, Specified By Site	1	1	1	2b
T26	T28	Forbrændinger og ætsninger af øjne og indre organer	Burns And Corrosions Confined To Eye And Internal Organs	1	1	1	2b
T29	T32	Forbrændinger og ætsninger af flere og ikke specificerede regioner	Burns And Corrosions Of Multiple And Unspecified Body Regions	1	1	1	2b
T33	T35	Forfrysninger	Frostbite	1	1	1	2b
T36	T50	Skadelige virkninger af lægemidler og biologiske stoffer	Poisoning By, Adverse Effects Of And Underdosing Of Drugs, Medicaments And Biological Substances	1	1	1	2b
T51	T65	Skadelige virkninger af ikke-medicinske substanser	Toxic Effects Of Substances Chiefly Nonmedicinal As To Source	1	1	1	2b
T66	T78	Andre skadelige påvirkninger	Other And Unspecified Effects Of External Causes	1	1	1	2b
T80	T89	Komplikationer til kirurgisk og medicinsk behandling IKA	Complications Of Surgical And Medical Care, Not Elsewhere Classified	1	1	1	2b
T90	T98	Følger af læsioner, forgiftning og andre ydre påvirkninger	Sequelae of injuries, of poisoning and of other consequences of external causes	1	1	1	2b
X60	X84	Tilsigtet selvbeskadigelse	Intentional Self-Harm	1	1	1	2b
X85	Y09	Overgreb fra anden person	Assault	1	1	1	2b

## Sheet: complete_list
icd3	desc_DK	desc_EN	persons	males	females	level
A00	Kolera	Cholera	1	1	1	3
A01	Tyfus og paratyfus	Typhoid and paratyphoid fevers	1	1	1	3
A02	Andre salmonellainfektioner	Other salmonella infections	1	1	1	3
A03	Bacillær dysenteri	Shigellosis	1	1	1	3
A04	Andre bakterielle tarminfektioner	Other bacterial intestinal infections	1	1	1	3
A05	Andre bakterielle fødevareforgiftninger IKA	Other bacterial foodborne intoxications, not elsewhere classified	1	1	1	3
A06	Amøbedysenteri	Amebiasis	1	1	1	3
A07	Andre tarmsygdomme fremkaldt af protozoer	Other protozoal intestinal diseases	1	1	1	3
A08	Tarminfektioner forårsaget af virus og andre organismer	Viral and other specified intestinal infections	1	1	1	3
A09	Anden gastroenteritis og colitis af infektiøs eller ikke specificeret årsag	Infectious gastroenteritis and colitis, unspecified	1	1	1	3
A15	Tuberkulose i åndedrætsorganer verificeret bakteriologisk og histologisk	Respiratory tuberculosis	1	1	1	3
A16	Tuberkulose i åndedrætsorganer ikke bakteriologisk eller histologisk verificeret	Respiratory tuberculosis, not confirmed bacteriologically or histologically	1	1	1	3
A17	Tuberkulose i nervesystemet	Tuberculosis of nervous system	1	1	1	3
A18	Tuberkulose i andre organer	Tuberculosis of other organs	1	1	1	3
A19	Miliær tuberkulose	Miliary tuberculosis	1	1	1	3
A20	Pest	Plague	1	1	1	3
A21	Tularæmi	Tularemia	1	1	1	3
A22	Miltbrand	Anthrax	1	1	1	3
A23	Svingefeber	Brucellosis	1	1	1	3
A24	Glanders og melioidosis	Glanders and melioidosis	1	1	1	3
A25	Rottebidfeber sygdomme	Rat-bite fevers	1	1	1	3
A26	Svinerosen	Erysipeloid	1	1	1	3
A27	Leptospirose	Leptospirosis	1	1	1	3
A28	Andre dyreoverførte bakterielle infektioner IKA	Other zoonotic bacterial diseases, not elsewhere classified	1	1	1	3
A30	Spedalskhed	Leprosy [Hansen's disease]	1	1	1	3
A31	Sygdomme forårsaget af andre mykobakterier	Infection due to other mycobacteria	1	1	1	3
A32	Listeriose	Listeriosis	1	1	1	3
A33	Stivkrampe hos nyfødte	Tetanus neonatorum	1	1	1	3
A34	Obstetrisk stivkrampe	Obstetrical tetanus	1	1	1	3
A35	Anden form for stivkrampe	Other tetanus	1	1	1	3
A36	Difteri	Diphtheria	1	1	1	3
A37	Kighoste	Whooping cough	1	1	1	3
A38	Skarlagensfeber	Scarlet fever	1	1	1	3
A39	Infektioner med meningokokker	Meningococcal infection	1	1	1	3
A40	Sepsis forårsaget af streptokokker	Streptococcal sepsis	1	1	1	3
A41	Anden sepsis	Other sepsis	1	1	1	3
A42	Aktinomykose	Actinomycosis	1	1	1	3
A43	Nocardiose	Nocardiosis	1	1	1	3
A44	Bartonellose	Bartonellosis	1	1	1	3
A46	Rosen	Erysipelas	1	1	1	3
A48	Andre bakterielle sygdomme IKA	Other bacterial diseases, not elsewhere classified	1	1	1	3
A49	Bakteriel infektion uden angivelse af lokalisation	Bacterial infection of unspecified site	1	1	1	3
A50	Medfødt syfilis	Congenital syphilis	1	1	1	3
A51	Frisk syfilis	Early syphilis	1	1	1	3
A52	Syfilis i sent stadium	Late syphilis	1	1	1	3
A53	Anden syfilis og syfilis UNS	Other and unspecified syphilis	1	1	1	3
A54	Gonoré	Gonococcal infection	1	1	1	3
A55	Venerisk lymfogranulom forårsaget af klamydiainfektion	Chlamydial lymphogranuloma (venereum)	1	1	1	3
A56	Andre seksuelt overførte klamydiainfektioner	Other sexually transmitted chlamydial diseases	1	1	1	3
A57	Blød chanker	Chancroid	1	1	1	3
A58	Granulom forårsaget af infektion med Calymmatobacterium granulomatis	Granuloma inguinale	1	1	1	3
A59	Infektioner med Trichomonas vaginalis	Trichomoniasis	1	1	1	3
A60	Herpes simplex-infektion i anogenitalregionen	Anogenital herpesviral [herpes simplex] infections	1	1	1	3
A63	Andre fortrinsvis seksuelt overførte sygdomme, som ikke er klassificeret andetsteds	Other predominantly sexually transmitted diseases, not elsewhere classified	1	1	1	3
A64	Seksuelt overført sygdom uden nærmere specificering	Unspecified sexually transmitted disease	1	1	1	3
A65	Ikke-venerisk syfilis	Nonvenereal syphilis	1	1	1	3
A66	Frambøsia	Yaws	1	1	1	3
A67	Pinta	Pinta [carate]	1	1	1	3
A68	Tilbagefaldsfeber	Relapsing fevers	1	1	1	3
A69	Andre infektioner forårsaget af spirokæter	Other spirochetal infections	1	1	1	3
A70	Infektioner forårsaget af Chlamydophila psittaci	Chlamydia psittaci infections	1	1	1	3
A71	Ægyptisk øjensygdom	Trachoma	1	1	1	3
A74	Andre sygdomme forårsaget af klamydia-bakterier	Other diseases caused by chlamydiae	1	1	1	3
A75	Rickettsioser overført af lus, lopper og mider	Typhus fever	1	1	1	3
A77	Rickettsioser overført af flåt	Spotted fever [tick-borne rickettsioses]	1	1	1	3
A78	Q feber	Q fever	1	1	1	3
A79	Andre rickettsioser	Other rickettsioses	1	1	1	3
A80	Akut polio	Acute poliomyelitis	1	1	1	3
A81	Atypiske virusinfektioner i centralnervesystemet	Atypical virus infections of central nervous system	1	1	1	3
A82	Hundegalskab	Rabies	1	1	1	3
A83	Viral hjernebetændelse overført af myg	Mosquito-borne viral encephalitis	1	1	1	3
A84	Viral hjernebetændelse overført af flåt	Tick-borne viral encephalitis	1	1	1	3
A85	Viral hjernebetændelse IKA	Other viral encephalitis, not elsewhere classified	1	1	1	3
A86	Viral hjernebetændelse UNS	Unspecified viral encephalitis	1	1	1	3
A87	Viral hjernehindebetændelse IKA	Viral meningitis	1	1	1	3
A88	Andre virale infektioner i centralnervesystemet IKA	Other viral infections of central nervous system, not elsewhere classified	1	1	1	3
A89	Virale infektioner i centralnervesystemet UNS	Unspecified viral infection of central nervous system	1	1	1	3
A92	Andre virale febersygdomme overført af myg	Other mosquito-borne viral fevers	1	1	1	3
A93	Andre virale febersygdomme overført af leddyr IKA	Other arthropod-borne viral fevers, not elsewhere classified	1	1	1	3
A94	Viral febersygdom overført af leddyr UNS	Unspecified arthropod-borne viral fever	1	1	1	3
A95	Gul feber	Yellow fever	1	1	1	3
A96	Arenavirale febersygdomme med blødninger	Arenaviral hemorrhagic fever	1	1	1	3
A97	Dengue	Dengue	1	1	1	3
A98	Andre virale febersygdomme med blødninger	Other viral hemorrhagic fevers, not elsewhere classified	1	1	1	3
A99	Virale febersygdomme med blødninger UNS	Unspecified viral hemorrhagic fever	1	1	1	3
B00	Herpes simplex-infektion	Herpesviral [herpes simplex] infections	1	1	1	3
B01	Skoldkopper	Varicella [chickenpox]	1	1	1	3
B02	Zoster	Zoster [herpes zoster]	1	1	1	3
B03	Kopper	Smallpox	1	1	1	3
B04	Monkeypox	Monkeypox	1	1	1	3
B05	Mæslinger	Measles	1	1	1	3
B06	Røde hunde	Rubella [German measles]	1	1	1	3
B07	Virale vorter	Viral warts	1	1	1	3
B08	Andre virussygdomme karakteriseret ved hud- og slimhindeaffektioner IKA	Other viral infections characterized by skin and mucous membrane lesions, not elsewhere classified	1	1	1	3
B09	Virussygdomme uden nærmere specificering karakteriseret ved hud- og slimhindeaffektioner	Unspecified viral infection characterized by skin and mucous membrane lesions	1	1	1	3
B15	Akut hepatitis A	Acute hepatitis A	1	1	1	3
B16	Akut hepatitis B	Acute hepatitis B	1	1	1	3
B17	Anden akut viral leverbetændelse	Other acute viral hepatitis	1	1	1	3
B18	Kronisk viral leverbetændelse	Chronic viral hepatitis	1	1	1	3
B19	Viral leverbetændelse uden nærmere specificering	Unspecified viral hepatitis	1	1	1	3
B20	Humant immundefekt-virus (HIV) sygdom medførende infektiøse og parasitære sygdomme	Human immunodeficiency virus [HIV] disease	1	1	1	3
B21	Humant immundefekt-virus (HIV) sygdom med neoplastisk sygdom	Human immunodeficiency virus [HIV] disease resulting in malignant neoplasms	1	1	1	3
B22	Humant immundefekt-virus (HIV) sygdom med andre specificerede sygdomme	Human immunodeficiency virus [HIV] disease resulting in other specified diseases	1	1	1	3
B23	Andre tilstande ved HIV-sygdom	Human immunodeficiency virus [HIV] disease resulting in other conditions	1	1	1	3
B24	HIV-sygdom og AIDS uden nærmere specificering	Unspecified human immunodeficiency virus [HIV] disease	1	1	1	3
B25	Cytomegalovirale sygdomme	Cytomegaloviral disease	1	1	1	3
B26	Fåresyge	Mumps	1	1	1	3
B27	Mononukleose	Infectious mononucleosis	1	1	1	3
B30	Viral konjunktivitis	Viral conjunctivitis	1	1	1	3
B33	Andre virussygdomme IKA	Other viral diseases, not elsewhere classified	1	1	1	3
B34	Virussygdom uden angivelse af lokalisation	Viral infection of unspecified site	1	1	1	3
B35	Hudsvamp	Dermatophytosis	1	1	1	3
B36	Andre overfladiske svampeinfektioner	Other superficial mycoses	1	1	1	3
B37	Infektion med Candida albicans	Candidiasis	1	1	1	3
B38	Coccidioidomykose	Coccidioidomycosis	1	1	1	3
B39	Histoplasmose	Histoplasmosis	1	1	1	3
B40	Blastomykose	Blastomycosis	1	1	1	3
B41	Paracoccidioidomykose	Paracoccidioidomycosis	1	1	1	3
B42	Sporotrikose	Sporotrichosis	1	1	1	3
B43	Kromomykose og fæomykotisk absces	Chromomycosis and pheomycotic abscess	1	1	1	3
B44	Aspergillose	Aspergillosis	1	1	1	3
B45	Kryptokokkose	Cryptococcosis	1	1	1	3
B46	Zygomykose	Zygomycosis	1	1	1	3
B47	Mycetoma	Mycetoma	1	1	1	3
B48	Andre mykoser IKA	Other mycoses, not elsewhere classified	1	1	1	3
B49	Ikke nærmere specificerede mykoser	Unspecified mycosis	1	1	1	3
B50	Plasmodium falciparum-malaria	Plasmodium falciparum malaria	1	1	1	3
B51	Plasmodium vivax-malaria	Plasmodium vivax malaria	1	1	1	3
B52	Plasmodium malariae-malaria	Plasmodium malariae malaria	1	1	1	3
B53	Anden parasitologisk verificeret malaria	Other specified malaria	1	1	1	3
B54	Malaria uden nærmere specificering	Unspecified malaria	1	1	1	3
B55	Leishmaniasis	Leishmaniasis	1	1	1	3
B56	Afrikansk sovesyge	African trypanosomiasis	1	1	1	3
B57	Chagas' sygdom	Chagas' disease	1	1	1	3
B58	Toksoplasmose	Toxoplasmosis	1	1	1	3
B59	Pneumocystose	Pneumocystosis	1	1	1	3
B60	Andre sygdomme forårsaget af protozoer IKA	Other protozoal diseases, not elsewhere classified	1	1	1	3
B64	Sygdomme forårsaget af protozoer UNS	Unspecified protozoal disease	1	1	1	3
B65	Skistosomiasis	Schistosomiasis [bilharziasis]	1	1	1	3
B66	Andre ikte-infektioner	Other fluke infections	1	1	1	3
B67	Ekinokokkose	Echinococcosis	1	1	1	3
B68	Infektion med bændelorm	Taeniasis	1	1	1	3
B69	Cysticerkose	Cysticercosis	1	1	1	3
B70	Diphyllobothriasis og sparganosis	Diphyllobothriasis and sparganosis	1	1	1	3
B71	Andre bændelormeinfestationer	Other cestode infections	1	1	1	3
B72	Dracunculiasis	Dracunculiasis	1	1	1	3
B73	Onchocerciasis	Onchocerciasis	1	1	1	3
B74	Filariose	Filariasis	1	1	1	3
B75	Trikinose	Trichinellosis	1	1	1	3
B76	Infestation med hageorm	Hookworm diseases	1	1	1	3
B77	Askariose	Ascariasis	1	1	1	3
B78	Strongyloidose	Strongyloidiasis	1	1	1	3
B79	Infektion med piskeorm	Trichuriasis	1	1	1	3
B80	Infektion med børneorm	Enterobiasis	1	1	1	3
B81	Andre intestinale ormeinfestationer IKA	Other intestinal helminthiases, not elsewhere classified	1	1	1	3
B82	Intestinale infestationer med parasitter uden nærmere specificering	Unspecified intestinal parasitism	1	1	1	3
B83	Andre ormesygdomme	Other helminthiases	1	1	1	3
B85	Infestation med lus	Pediculosis and phthiriasis	1	1	1	3
B86	Fnat	Scabies	1	1	1	3
B87	Myiasis	Myiasis	1	1	1	3
B88	Andre infestationer med leddyr	Other infestations	1	1	1	3
B89	Sygdom forårsaget af parasit UNS	Unspecified parasitic disease	1	1	1	3
B90	Følger efter tuberkulose	Sequelae of tuberculosis	1	1	1	3
B91	Følger efter polio	Sequelae of poliomyelitis	1	1	1	3
B92	Følger efter spedalskhed	Sequelae of leprosy	1	1	1	3
B94	Følger efter andre infektiøse og parasitære sygdomme	Sequelae of other and unspecified infectious and parasitic diseases	1	1	1	3
B95	Streptokokker og stafylokokker som årsag til sygdom	Streptococcus, Staphylococcus, and Enterococcus as the cause of diseases classified elsewhere	1	1	1	3
B96	Andre bakterier som årsag til sygdom	Other bacterial agents as the cause of diseases classified elsewhere	1	1	1	3
B97	Virus som årsag til sygdom	Viral agents as the cause of diseases classified elsewhere	1	1	1	3
B98	Andre infektiøse agentia som årsag til sygdom	Other specified infectious agents as the cause of diseases classified to other chapters	1	1	1	3
B99	Andre eller ikke nærmere specificerede infektiøse sygdomme	Other and unspecified infectious diseases	1	1	1	3
C00	Læbekræft	Malignant neoplasm of lip	1	1	1	3
C01	Kræft i basis af tunge	Malignant neoplasm of base of tongue	1	1	1	3
C02	Kræft i andre og ikke specificerede dele af tungen	Malignant neoplasm of other and unspecified parts of tongue	1	1	1	3
C03	Kræft i tandkødet	Malignant neoplasm of gum	1	1	1	3
C04	Kræft i mundgulvet	Malignant neoplasm of floor of mouth	1	1	1	3
C05	Kræft i ganen	Malignant neoplasm of palate	1	1	1	3
C06	Kræft i andre og ikke specificerede dele af mundhulen	Malignant neoplasm of other and unspecified parts of mouth	1	1	1	3
C07	Kræft i ørespytkirtel	Malignant neoplasm of parotid gland	1	1	1	3
C08	Kræft i andre og ikke specificerede store spytkirtler	Malignant neoplasm of other and unspecified major salivary glands	1	1	1	3
C09	Kræft i tonsiller	Malignant neoplasm of tonsil	1	1	1	3
C10	Kræft i mundsvælget	Malignant neoplasm of oropharynx	1	1	1	3
C11	Kræft i næsesvælget	Malignant neoplasm of nasopharynx	1	1	1	3
C12	Kræft i recessus piriformis	Malignant neoplasm of pyriform sinus	1	1	1	3
C13	Kræft i hypopharynx	Malignant neoplasm of hypopharynx	1	1	1	3
C14	Kræft med andre og dårligt specificerede lokalisationer i læbe, mundhule og svælg	Malignant neoplasm of other and ill-defined sites in the lip, oral cavity and pharynx	1	1	1	3
C15	Kræft i spiserøret	Malignant neoplasm of esophagus	1	1	1	3
C16	Kræft i mavesækken	Malignant neoplasm of stomach	1	1	1	3
C17	Kræft i tyndtarmen	Malignant neoplasm of small intestine	1	1	1	3
C18	Kræft i tyktarmen	Malignant neoplasm of colon	1	1	1	3
C19	Kræft på overgangen mellem tyktarm og endetarm	Malignant neoplasm of rectosigmoid junction	1	1	1	3
C20	Kræft i endetarmen	Malignant neoplasm of rectum	1	1	1	3
C21	Kræft i endetarmsåbningen og analkanalen	Malignant neoplasm of anus and anal canal	1	1	1	3
C22	Kræft i leveren og intrahepatiske galdegange	Malignant neoplasm of liver and intrahepatic bile ducts	1	1	1	3
C23	Kræft i galdeblæren	Malignant neoplasm of gallbladder	1	1	1	3
C24	Kræft i andre og ikke specificerede dele af galdeveje	Malignant neoplasm of other and unspecified parts of biliary tract	1	1	1	3
C25	Kræft i bugspytkirtlen	Malignant neoplasm of pancreas	1	1	1	3
C26	Kræft i andre og dårligt specificerede fordøjelsesorganer	Malignant neoplasm of other and ill-defined digestive organs	1	1	1	3
C30	Kræft i næsehulen og mellemøret	Malignant neoplasm of nasal cavity and middle ear	1	1	1	3
C31	Kræft i bihuler	Malignant neoplasm of accessory sinuses	1	1	1	3
C32	Kræft i strubehovedet	Malignant neoplasm of larynx	1	1	1	3
C33	Kræft i luftrøret	Malignant neoplasm of trachea	1	1	1	3
C34	Kræft i bronkier og lunge	Malignant neoplasm of bronchus and lung	1	1	1	3
C37	Kræft i thymus	Malignant neoplasm of thymus	1	1	1	3
C38	Kræft i hjerte, mediastinum og lungehinde	Malignant neoplasm of heart, mediastinum and pleura	1	1	1	3
C39	Kræft med andre og dårligt specificerede lokalisationer i åndedrætsorganer og organer i brysthulen	Malignant neoplasm of other and ill-defined sites in the respiratory system and intrathoracic organs	1	1	1	3
C40	Kræft i knogler og ledbrusk i ekstremiteter	Malignant neoplasm of bone and articular cartilage of limbs	1	1	1	3
C41	Kræft i knogler og ledbrusk med andre og ikke specificerede lokalisationer	Malignant neoplasm of bone and articular cartilage of other and unspecified sites	1	1	1	3
C43	Modermærkekræft i huden	Malignant melanoma of skin	1	1	1	3
C44	Anden hudkræft	Other and unspecified malignant neoplasm of skin	1	1	1	3
C45	Maligne mesoteliomer	Mesothelioma	1	1	1	3
C46	Kaposis sarkom	Kaposi's sarcoma	1	1	1	3
C47	Kræft i perifere nerver og autonome nervesystem	Malignant neoplasm of peripheral nerves and autonomic nervous system	1	1	1	3
C48	Kræft i bughinden og i bughulens bagvæg	Malignant neoplasm of retroperitoneum and peritoneum	1	1	1	3
C49	Kræft i andet bindevæv og bløddelsvæv	Malignant neoplasm of other connective and soft tissue	1	1	1	3
C50	Brystkræft	Malignant neoplasm of breast	1	1	1	3
C51	Kræft i ydre kvindelige kønsorganer	Malignant neoplasm of vulva	0	0	1	3
C52	Kræft i vagina	Malignant neoplasm of vagina	0	0	1	3
C53	Kræft i livmoderhalsen	Malignant neoplasm of cervix uteri	0	0	1	3
C54	Kræft i livmoderen	Malignant neoplasm of corpus uteri	0	0	1	3
C55	Kræft i livmoderen uden nærmere specificeret lokalisation	Malignant neoplasm of uterus, part unspecified	0	0	1	3
C56	Kræft i æggestok	Malignant neoplasm of ovary	0	0	1	3
C57	Kræft i andre og ikke specificerede kvindelige kønsorganer	Malignant neoplasm of other and unspecified female genital organs	0	0	1	3
C58	Kræft i moderkagen	Malignant neoplasm of placenta	0	0	1	3
C60	Kræft i penis	Malignant neoplasm of penis	0	1	0	3
C61	Kræft i blærehalskirtlen	Malignant neoplasm of prostate	0	1	0	3
C62	Testikelkræft	Malignant neoplasm of testis	0	1	0	3
C63	Kræft i andre og ikke specificerede mandlige kønsorganer	Malignant neoplasm of other and unspecified male genital organs	0	1	0	3
C64	Nyrekræft	Malignant neoplasm of kidney, except renal pelvis	1	1	1	3
C65	Kræft i nyrebækken	Malignant neoplasm of renal pelvis	1	1	1	3
C66	Kræft i urinleder	Malignant neoplasm of ureter	1	1	1	3
C67	Kræft i urinblæren	Malignant neoplasm of bladder	1	1	1	3
C68	Kræft i andre og ikke specificerede urinorganer	Malignant neoplasm of other and unspecified urinary organs	1	1	1	3
C69	Kræft i øje og omgivende strukturer	Malignant neoplasm of eye and adnexa	1	1	1	3
C70	Kræft i hjernehinde og rygmarvshinde	Malignant neoplasm of meninges	1	1	1	3
C71	Kræft i hjernen	Malignant neoplasm of brain	1	1	1	3
C72	Kræft i rygmarv, kranienerver og andre dele af centralnervesystemet	Malignant neoplasm of spinal cord, cranial nerves and other parts of central nervous system	1	1	1	3
C73	Kræft i skjoldbruskkirtlen	Malignant neoplasm of thyroid gland	1	1	1	3
C74	Kræft i binyre	Malignant neoplasm of adrenal gland	1	1	1	3
C75	Kræft i andre endokrine kirtler og lignende strukturer	Malignant neoplasm of other endocrine glands and related structures	1	1	1	3
C76	Kræft med andre og dårligt specificerede lokalisationer	Malignant neoplasm of other and ill-defined sites	1	1	1	3
C77	Metastaser og kræft UNS i lymfeknuder	Secondary and unspecified malignant neoplasm of lymph nodes	1	1	1	3
C78	Metastaser i åndedrætsorganer og fordøjelsessystemet	Secondary malignant neoplasm of respiratory and digestive organs	1	1	1	3
C79	Metastaser i andre specificerede lokalisationer	Secondary malignant neoplasm of other and unspecified sites	1	1	1	3
C80	Ikke nærmere specificeret kræft (ukendt primærtumor)	Malignant neoplasm without specification of site	1	1	1	3
C81	Hodgkin lymfomer	Hodgkin lymphoma	1	1	1	3
C82	Follikulære lymfomer	Follicular lymphoma	1	1	1	3
C83	Ikke-follikulære lymfomer	Non-follicular lymphoma	1	1	1	3
C84	Modne NK/T-celle lymfomer	Mature T/NK-cell lymphomas	1	1	1	3
C85	Andre og ikke specificerede non-Hodgkin lymfomer	Other specified and unspecified types of non-Hodgkin lymphoma	1	1	1	3
C86	Andre NK/T-celle lymfomer	Other specified types of T/NK-cell lymphoma	1	1	1	3
C88	Maligne immunoproliferative sygdomme	Malignant immunoproliferative diseases and certain other B-cell lymphomas	1	1	1	3
C90	Maligne plasmacelle neoplasier	Multiple myeloma and malignant plasma cell neoplasms	1	1	1	3
C91	Lymfatiske leukæmier	Lymphoid leukemia	1	1	1	3
C92	Myeloide leukæmier	Myeloid leukemia	1	1	1	3
C93	Monocytære leukæmier	Monocytic leukemia	1	1	1	3
C94	Andre leukæmier af specificerede celletyper	Other leukemias of specified cell type	1	1	1	3
C95	Leukæmier af ikke specificeret celletype	Leukemia of unspecified cell type	1	1	1	3
C96	Andre og ikke specificerede maligne neoplasier fra lymfoidt og hæmatopoietisk væv	Other and unspecified malignant neoplasms of lymphoid, hematopoietic and related tissue	1	1	1	3
C97	Kræft opstået uafhængigt i flere lokalisationer	Malignant neoplasms of independent (primary) multiple sites	1	1	1	3
D00	Carcinoma in situ på læber, i mundhulen, spiserøret og mavesækken	Carcinoma in situ of oral cavity, esophagus and stomach	1	1	1	3
D01	Carcinoma in situ i andre og ikke specificerede fordøjelsesorganer	Carcinoma in situ of other and unspecified digestive organs	1	1	1	3
D02	Carcinoma in situ i mellemøre og åndedrætsorganer	Carcinoma in situ of middle ear and respiratory system	1	1	1	3
D03	Melanoma in situ	Melanoma in situ	1	1	1	3
D04	Carcinoma in situ i huden	Carcinoma in situ of skin	1	1	1	3
D05	Carcinoma in situ i bryst	Carcinoma in situ of breast	1	1	1	3
D06	Carcinoma in situ i livmoderhalsen	Carcinoma in situ of cervix uteri	0	0	1	3
D07	Carcinoma in situ med andre og ikke specificerede lokalisationer i kønsorganer	Carcinoma in situ of other and unspecified genital organs	1	1	1	3
D09	Carcinoma in situ med andre eller ikke specificerede lokalisationer	Carcinoma in situ of other and unspecified sites	1	1	1	3
D10	Godartede tumorer i læber, mundhulen og svælget	Benign neoplasm of mouth and pharynx	1	1	1	3
D11	Godartede tumorer i store spytkirtler	Benign neoplasm of major salivary glands	1	1	1	3
D12	Godartede tumorer i tyktarmen, endetarmen og endetarmsåbningen	Benign neoplasm of colon, rectum, anus and anal canal	1	1	1	3
D13	Godartede tumorer i andre og dårligt specificerede dele af fordøjelsessystemet	Benign neoplasm of other and ill-defined parts of digestive system	1	1	1	3
D14	Godartede tumorer i mellemøre og åndedrætsorganer	Benign neoplasm of middle ear and respiratory system	1	1	1	3
D15	Godartede tumorer i andre og dårligt specificerede lokalisationer i brysthulen	Benign neoplasm of other and unspecified intrathoracic organs	1	1	1	3
D16	Godartede tumorer i knogle og ledbrusk	Benign neoplasm of bone and articular cartilage	1	1	1	3
D17	Lipomer	Benign lipomatous neoplasm	1	1	1	3
D18	Godartede tumorer i blodkar og lymfekar	Hemangioma and lymphangioma, any site	1	1	1	3
D19	Godartede tumorer i mesotelialt væv	Benign neoplasm of mesothelial tissue	1	1	1	3
D20	Godartede tumorer i bindevæv i peritoneum og retroperitoneum	Benign neoplasm of soft tissue of retroperitoneum and peritoneum	1	1	1	3
D21	Andre godartede tumorer i bindevæv og andre bløddele	Other benign neoplasms of connective and other soft tissue	1	1	1	3
D22	Nævus	Melanocytic nevi	1	1	1	3
D23	Andre godartede tumorer i huden	Other benign neoplasms of skin	1	1	1	3
D24	Godartede tumorer i mamma	Benign neoplasm of breast	1	1	1	3
D25	Fibromyom i livmoderen	Leiomyoma of uterus	0	0	1	3
D26	Andre godartede tumorer i livmoderen	Other benign neoplasms of uterus	0	0	1	3
D27	Godartede tumorer i æggestok	Benign neoplasm of ovary	0	0	1	3
D28	Godartede tumorer i andre og ikke specificerede kvindelige kønsorganer	Benign neoplasm of other and unspecified female genital organs	0	0	1	3
D29	Godartede tumorer i mandlige kønsorganer	Benign neoplasm of male genital organs	0	1	0	3
D30	Godartede tumorer i nyrer og urinveje	Benign neoplasm of urinary organs	1	1	1	3
D31	Godartede tumorer i øje og omgivende strukturer	Benign neoplasm of eye and adnexa	1	1	1	3
D32	Godartede tumorer i hjernehinder og rygmarvshinder	Benign neoplasm of meninges	1	1	1	3
D33	Godartede tumorer i hjernen og andre dele af centralnervesystemet	Benign neoplasm of brain and other parts of central nervous system	1	1	1	3
D34	Godartede tumorer i skjoldbruskkirtlen	Benign neoplasm of thyroid gland	1	1	1	3
D35	Godartede tumorer i andre og ikke specificerede endokrine kirtler	Benign neoplasm of other and unspecified endocrine glands	1	1	1	3
D36	Godartede tumorer med anden eller ikke specificeret lokalisation	Benign neoplasm of other and unspecified sites	1	1	1	3
D37	Tumorer i mundhule og fordøjelsesorganer af usikker og ukendt karakter	Neoplasm of uncertain behavior of oral cavity and digestive organs	1	1	1	3
D38	Tumorer i mellemøre, åndedrætsorganer og organer i brysthulen af usikker og ukendt karakter	Neoplasm of uncertain behavior of middle ear and respiratory and intrathoracic organs	1	1	1	3
D39	Tumorer i kvindelige kønsorganer af usikker og ukendt karakter	Neoplasm of uncertain behavior of female genital organs	0	0	1	3
D40	Tumorer i mandlige kønsorganer af usikker og ukendt karakter	Neoplasm of uncertain behavior of male genital organs	0	1	0	3
D41	Tumorer i nyre og urinveje af usikker og ukendt karakter	Neoplasm of uncertain behavior of urinary organs	1	1	1	3
D42	Tumorer i hjerne- og rygmarvshinder af usikker og ukendt karakter	Neoplasm of uncertain behavior of meninges	1	1	1	3
D43	Tumorer i hjerne og hjernenerver af usikker og ukendt karakter	Neoplasm of uncertain behavior of brain and central nervous system	1	1	1	3
D44	Tumorer i endokrine kirtler af usikker og ukendt karakter	Neoplasm of uncertain behavior of endocrine glands	1	1	1	3
D45	Polycythaemia vera	Polycythemia vera	1	1	1	3
D46	Myelodysplastiske syndromer	Myelodysplastic syndromes	1	1	1	3
D47	Andre neoplasier fra lymfoidt og hæmatopoietisk væv af usikker og ukendt karakter	Other neoplasms of uncertain behavior of lymphoid, hematopoietic and related tissue	1	1	1	3
D48	Tumorer af usikker og ukendt karakter med andre og ikke nærmere specificerede lokalisationer	Neoplasm of uncertain behavior of other and unspecified sites	1	1	1	3
D50	Jernmangelanæmi	Iron deficiency anemia	1	1	1	3
D51	Anæmi forårsaget af vitamin B12-mangel	Vitamin B12 deficiency anemia	1	1	1	3
D52	Anæmi forårsaget af folinsyremangel	Folate deficiency anemia	1	1	1	3
D53	Andre ernæringsbetingede anæmier	Other nutritional anemias	1	1	1	3
D55	Anæmi forårsaget af enzymatiske forstyrrelser	Anemia due to enzyme disorders	1	1	1	3
D56	Talassæmier	Thalassemia	1	1	1	3
D57	Seglcellesygdomme	Sickle-cell disorders	1	1	1	3
D58	Andre arvelige hæmolytiske anæmier	Other hereditary hemolytic anemias	1	1	1	3
D59	Erhvervede hæmolytiske anæmier	Acquired hemolytic anemia	1	1	1	3
D60	Erhvervet pure red cell aplasi	Acquired pure red cell aplasia [erythroblastopenia]	1	1	1	3
D61	Andre aplastiske anæmier	Other aplastic anemias and other bone marrow failure syndromes	1	1	1	3
D62	Akut anæmi efter blødning	Acute posthemorrhagic anemia	1	1	1	3
D63	Anæmi ved kroniske sygdomme klassificeret andetsteds	Anemia in chronic diseases classified elsewhere	1	1	1	3
D64	Andre anæmier	Other anemias	1	1	1	3
D65	Dissemineret intravaskulær koagulation	Disseminated intravascular coagulation [defibrination syndrome]	1	1	1	3
D66	Arvelig faktor VIII-mangel	Hereditary factor VIII deficiency	1	1	1	3
D67	Arvelig faktor IX-mangel	Hereditary factor IX deficiency	1	1	1	3
D68	Andre koagulationsdefekter	Other coagulation defects	1	1	1	3
D69	Purpura og andre tilstande med blødningstendens	Purpura and other hemorrhagic conditions	1	1	1	3
D70	Neutropeni	Neutropenia	1	1	1	3
D71	Funktionelle forstyrrelser i polymorfkærnede neutrofile celler	Functional disorders of polymorphonuclear neutrophils	1	1	1	3
D72	Andre forstyrrelser i hvide blodlegemer	Other disorders of white blood cells	1	1	1	3
D73	Sygdomme i milten	Diseases of spleen	1	1	1	3
D74	Methæmoglobinæmi	Methemoglobinemia	1	1	1	3
D75	Andre sygdomme i blod og bloddannende organer	Other and unspecified diseases of blood and blood-forming organs	1	1	1	3
D76	Andre sygdomme, der involverer lymforetikulære og retikulohistiocytære væv	Other specified diseases with participation of lymphoreticular and reticulohistiocytic tissue	1	1	1	3
D77	Andre sygdomme i blod og bloddannende organer ved sygdomme klassificeret andetsteds	Other disorders of blood and blood-forming organs in diseases classified elsewhere	1	1	1	3
D80	Immundefekt med overvejende antistofmangel	Immunodeficiency with predominantly antibody defects	1	1	1	3
D81	Kombinerede immundefekter	Combined immunodeficiencies	1	1	1	3
D82	Immundefekt i forbindelse med andre alvorlige defekter	Immunodeficiency associated with other major defects	1	1	1	3
D83	Almindelige variable immundefekter	Common variable immunodeficiency	1	1	1	3
D84	Andre immundefekter	Other immunodeficiencies	1	1	1	3
D86	Sarkoidose	Sarcoidosis	1	1	1	3
D89	Andre forstyrrelser i immunsystemet IKA	Other disorders involving the immune mechanism, not elsewhere classified	1	1	1	3
E00	Medfødt jodmangelsyndrom	Congenital iodine-deficiency syndrome	1	1	1	3
E01	Jodmangelrelaterede lidelser i skjoldbruskkirtlen og beslægtede tilstande	Iodine-deficiency related thyroid disorders and allied conditions	1	1	1	3
E02	Kompenseret jodmangelbetinget myksødem	Subclinical iodine-deficiency hypothyroidism	1	1	1	3
E03	Anden hypothyroidisme	Other hypothyroidism	1	1	1	3
E04	Anden atoksisk struma	Other nontoxic goiter	1	1	1	3
E05	Thyrotoksikose	Thyrotoxicosis [hyperthyroidism]	1	1	1	3
E06	Betændelse i skjoldbruskkirtlen	Thyroiditis	1	1	1	3
E07	Andre sygdomme i skjoldbruskkirtlen	Other disorders of thyroid	1	1	1	3
E10	Type 1-diabetes	Type 1 diabetes mellitus	1	1	1	3
E11	Type 2-diabetes	Type 2 diabetes mellitus	1	1	1	3
E12	Diabetes forårsaget af underernæring	Malnutrition-related diabetes mellitus	1	1	1	3
E13	Andre former for diabetes	Other specified diabetes mellitus	1	1	1	3
E14	Ikke specificeret diabetes	Unspecified diabetes mellitus	1	1	1	3
E15	Ikke-diabetisk hypoglykæmisk koma	Nondiabetic hypoglycemic coma	1	1	1	3
E16	Andre forstyrrelser i bugspytkirtlens interne sekretion	Other disorders of pancreatic internal secretion	1	1	1	3
E20	Hypoparathyroidisme	Hypoparathyroidism	1	1	1	3
E21	Hyperparathyroidisme og andre sygdomme i biskjoldbruskkirtel	Hyperparathyroidism and other disorders of parathyroid gland	1	1	1	3
E22	Øget aktivitet i hypofysen	Hyperfunction of pituitary gland	1	1	1	3
E23	Nedsat aktivitet og andre sygdomme i hypofysen	Hypofunction and other disorders of the pituitary gland	1	1	1	3
E24	Cushings syndrom	Cushing's syndrome	1	1	1	3
E25	Adrenogenitale sygdomme	Adrenogenital disorders	1	1	1	3
E26	Hyperaldosteronisme	Hyperaldosteronism	1	1	1	3
E27	Andre binyresygdomme	Other disorders of adrenal gland	1	1	1	3
E28	Forstyrrelse i æggestokkenes funktion	Ovarian dysfunction	0	0	1	3
E29	Forstyrrelse i testiklernes funktion	Testicular dysfunction	0	1	0	3
E30	Hormonelle forstyrrelser i puberteten IKA	Disorders of puberty, not elsewhere classified	1	1	1	3
E31	Funktionsforstyrrelser i flere endokrine kirtler	Polyglandular dysfunction	1	1	1	3
E32	Sygdomme i thymus	Diseases of thymus	1	1	1	3
E34	Sygdomme i andre endokrine kirtler	Other endocrine disorders	1	1	1	3
E35	Endokrine sygdomme som følge af sygdom klassificeret andetsteds	Disorders of endocrine glands in diseases classified elsewhere	1	1	1	3
E40	Proteinmangelsygdom hos børn	Kwashiorkor	1	1	1	3
E41	Svækkelse forårsaget af underernæring	Nutritional marasmus	1	1	1	3
E42	Svær afmagring som følge af protein- og energimangel	Marasmic kwashiorkor	1	1	1	3
E43	Ikke specificeret svær protein- og energimangelsygdom	Unspecified severe protein-calorie malnutrition	1	1	1	3
E44	Moderat og mild protein- og energimangelsygdom	Protein-calorie malnutrition of moderate and mild degree	1	1	1	3
E45	Forsinket udvikling som følge af protein- og energimangel	Retarded development following protein-calorie malnutrition	1	1	1	3
E46	Ikke specificeret protein- og energiunderernæring	Unspecified protein-calorie malnutrition	1	1	1	3
E50	A-vitaminmangel	Vitamin A deficiency	1	1	1	3
E51	Tiaminmangel	Thiamine deficiency	1	1	1	3
E52	Niacinmangel	Niacin deficiency [pellagra]	1	1	1	3
E53	Andre B-vitamin mangeltilstande	Deficiency of other B group vitamins	1	1	1	3
E54	C-vitaminmangel	Ascorbic acid deficiency	1	1	1	3
E55	D-vitaminmangel	Vitamin D deficiency	1	1	1	3
E56	Andre vitaminmangel-tilstande	Other vitamin deficiencies	1	1	1	3
E58	Ernæringsbetinget kalciummangel	Dietary calcium deficiency	1	1	1	3
E59	Ernæringsbetinget selenmangel	Dietary selenium deficiency	1	1	1	3
E60	Ernæringsbetinget zinkmangel	Dietary zinc deficiency	1	1	1	3
E61	Mangel på andre sporelementer	Deficiency of other nutrient elements	1	1	1	3
E63	Andre ernæringsbetingede mangeltilstande	Other nutritional deficiencies	1	1	1	3
E64	Følger efter underernæring og ernæringsbetingede mangeltilstande	Sequelae of malnutrition and other nutritional deficiencies	1	1	1	3
E65	Lokaliseret fedme	Localized adiposity	1	1	1	3
E66	Overvægt og fedme	Overweight and obesity	1	1	1	3
E67	Anden overernæring	Other hyperalimentation	1	1	1	3
E68	Følger af overernæring	Sequelae of hyperalimentation	1	1	1	3
E70	Forstyrrelser i omsætningen af aromatiske aminosyrer	Disorders of aromatic amino-acid metabolism	1	1	1	3
E71	Forstyrrelser i omsætningen af forgrenede aminosyrer og fedtsyrer	Disorders of branched-chain amino-acid metabolism and fatty-acid metabolism	1	1	1	3
E72	Andre forstyrrelser i aminosyreomsætningen	Other disorders of amino-acid metabolism	1	1	1	3
E73	Laktoseintolerans	Lactose intolerance	1	1	1	3
E74	Andre forstyrrelser i kulhydratomsætningen	Other disorders of carbohydrate metabolism	1	1	1	3
E75	Forstyrrelse i sfingolipidomsætningen og andre lipidaflejringsforstyrrelser	Disorders of sphingolipid metabolism and other lipid storage disorders	1	1	1	3
E76	Forstyrrelser i glukosaminoglykanomsætningen	Disorders of glycosaminoglycan metabolism	1	1	1	3
E77	Forstyrrelser i glykoproteinomsætningen	Disorders of glycoprotein metabolism	1	1	1	3
E78	Forstyrrelser i lipoproteinomsætningen og andre lipidæmier	Disorders of lipoprotein metabolism and other lipidemias	1	1	1	3
E79	Forstyrrelser i purin- eller pyrimidinomsætningen	Disorders of purine and pyrimidine metabolism	1	1	1	3
E80	Forstyrrelser i porfyrin- eller bilirubinomsætningen	Disorders of porphyrin and bilirubin metabolism	1	1	1	3
E83	Forstyrrelser i mineralomsætningen	Disorders of mineral metabolism	1	1	1	3
E84	Cystisk fibrose	Cystic fibrosis	1	1	1	3
E85	Amyloidose	Amyloidosis	1	1	1	3
E86	Udtørring og nedsat ekstracellulærvolumen	Volume depletion	1	1	1	3
E87	Andre forstyrrelser i vand-, elektrolyt- og syre-basebalance	Other disorders of fluid, electrolyte and acid-base balance	1	1	1	3
E88	Andre metaboliske forstyrrelser	Other and unspecified metabolic disorders	1	1	1	3
E89	Endokrine forstyrrelser og omsætningsforstyrrelser efter behandling IKA	Postprocedural endocrine and metabolic complications and disorders, not elsewhere classified	1	1	1	3
E90	Endokrine forstyrrelser og omsætningsforstyrrelser ved sygdom klassificeret andet sted	Nutritional and metabolic disorders in diseases classified elsewhere	1	1	1	3
F00	Demens ved Alzheimers sygdom	Dementia in Alzheimer disease	1	1	1	3
F01	Vaskulær demens	Vascular dementia	1	1	1	3
F02	Demens ved andre sygdomme klassificeret andetsteds	Dementia in other diseases classified elsewhere	1	1	1	3
F03	Ikke specificeret demens	Unspecified dementia	1	1	1	3
F04	Organisk amnestisk syndrom ikke forårsaget af alkohol eller psykoaktive stoffer	Amnestic disorder due to known physiological condition	1	1	1	3
F05	Delir, ikke fremkaldt af alkohol eller psykoaktive stoffer	Delirium due to known physiological condition	1	1	1	3
F06	Andre psykiske lidelser som følge af hjerneskade, hjernedysfunktion eller legemlig sygdom	Other mental disorders due to known physiological condition	1	1	1	3
F07	Personligheds- og adfærdsforstyrrelser forårsaget af sygdom, beskadigelse eller dysfunktion af hjernen	Personality and behavioral disorders due to known physiological condition	1	1	1	3
F09	Ikke specificeret organisk eller symptomatisk mental lidelse eller personlighedsforstyrrelse	Unspecified mental disorder due to known physiological condition	1	1	1	3
F10	Psykiske lidelser og adfærdsmæssige forstyrrelser forårsaget af brug af alkohol	Alcohol related disorders	1	1	1	3
F11	Psykiske lidelser og adfærdsmæssige forstyrrelser forårsaget af brug af opioider	Opioid related disorders	1	1	1	3
F12	Psykiske lidelser og adfærdsmæssige forstyrrelser forårsaget af brug af cannabis	Cannabis related disorders	1	1	1	3
F13	Psykiske lidelser og adfærdsmæssige forstyrrelser forårsaget af brug af sedativa eller hypnotika	Sedative, hypnotic, or anxiolytic related disorders	1	1	1	3
F14	Psykiske lidelser og adfærdsmæssige forstyrrelser forårsaget af brug af kokain	Cocaine related disorders	1	1	1	3
F15	Psykiske lidelser og adfærdsmæssige forstyrrelser forårsaget af brug af andre centralstimulerende stoffer	Other stimulant related disorders	1	1	1	3
F16	Psykiske lidelser og adfærdsmæssige forstyrrelser forårsaget af brug af hallucinogener	Hallucinogen related disorders	1	1	1	3
F17	Psykiske lidelser og adfærdsmæssige forstyrrelser forårsaget af brug af tobak	Nicotine dependence	1	1	1	3
F18	Psykiske lidelser og adfærdsmæssige forstyrrelser forårsaget af brug af flygtige opløsningsmidler	Inhalant related disorders	1	1	1	3
F19	Psykiske lidelser og adfærdsmæssige forstyrrelser forårsaget af brug af multiple eller andre psykoaktive stoffer	Other psychoactive substance related disorders	1	1	1	3
F20	Skizofreni	Schizophrenia	1	1	1	3
F21	Skizotypisk sindslidelse	Schizotypal disorder	1	1	1	3
F22	Paranoide psykoser	Delusional disorders	1	1	1	3
F23	Akutte og forbigående psykoser	Brief psychotic disorder	1	1	1	3
F24	Induceret psykose	Shared psychotic disorder	1	1	1	3
F25	Skizoaffektive psykoser	Schizoaffective disorders	1	1	1	3
F28	Andre ikke-organiske psykoser	Other psychotic disorder not due to a substance or known physiological condition	1	1	1	3
F29	Ikke specificeret ikke-organisk psykose	Unspecified psychosis not due to a substance or known physiological condition	1	1	1	3
F30	Manisk enkeltepisode	Manic episode	1	1	1	3
F31	Bipolar affektiv sindslidelse	Bipolar disorder	1	1	1	3
F32	Depressiv enkeltepisode	Major depressive disorder, single episode	1	1	1	3
F33	Periodisk depression	Major depressive disorder, recurrent	1	1	1	3
F34	Vedvarende affektive tilstande	Persistent mood [affective] disorders	1	1	1	3
F38	Andre affektive sindslidelser eller tilstande	Other mood [affective] disorders	1	1	1	3
F39	Ikke specificeret affektiv sindslidelse eller tilstand	Unspecified mood [affective] disorder	1	1	1	3
F40	Fobiske angsttilstande	Phobic anxiety disorders	1	1	1	3
F41	Andre angsttilstande	Other anxiety disorders	1	1	1	3
F42	Obsessiv-kompulsiv tilstand	Obsessive-compulsive disorder	1	1	1	3
F43	Reaktioner på svær belastning og tilpasningsreaktioner	Reaction to severe stress, and adjustment disorders	1	1	1	3
F44	Dissociative tilstande og forstyrrelser	Dissociative and conversion disorders	1	1	1	3
F45	Somatoforme tilstande	Somatoform disorders	1	1	1	3
F48	Andre nervøse tilstande	Other nonpsychotic mental disorders	1	1	1	3
F50	Spiseforstyrrelser	Eating disorders	1	1	1	3
F51	Ikke-organiske søvnforstyrrelser	Sleep disorders not due to a substance or known physiological condition	1	1	1	3
F52	Ikke-organiske seksuelle funktionsforstyrrelser	Sexual dysfunction not due to a substance or known physiological condition	1	1	1	3
F53	Psykiske lidelser i barselsperioden IKA	Puerperal psychosis	0	0	1	3
F54	Psykiske faktorer forbundet med sygdomme klassificeret andetsteds	Psychological and behavioral factors associated with disorders or diseases classified elsewhere	1	1	1	3
F55	Misbrug af ikke-afhængighedsskabende stoffer	Abuse of non-psychoactive substances	1	1	1	3
F59	Adfærdsændringer forbundet med fysiologiske og fysiske faktorer uden nærmere specificering	Unspecified behavioral syndromes associated with physiological disturbances and physical factors	1	1	1	3
F60	Specifikke forstyrrelser af personlighedsstrukturen	Specific personality disorders	1	1	1	3
F61	Forstyrrelser i personlighedsstruktur af blandet og anden type	Mixed and other personality disorders	1	1	1	3
F62	Ikke-organiske personlighedsændringer	Enduring personality changes, not attributable to brain damage and disease	1	1	1	3
F63	Patologiske vane- og impulshandlinger	Impulse disorders	1	1	1	3
F65	Seksuelle afvigelser	Paraphilias	1	1	1	3
F66	Seksuelle udviklings- og orienteringsforstyrrelser	Other sexual disorders	1	1	1	3
F68	Andre forstyrrelser i personlighedsstruktur og adfærd hos voksne	Other disorders of adult personality and behavior	1	1	1	3
F69	Forstyrrelser i personlighedsstruktur og adfærd uden nærmere specificering	Unspecified disorder of adult personality and behavior	1	1	1	3
F70	Mental retardering af lettere grad	Mild intellectual disabilities	1	1	1	3
F71	Mental retardering af middelsvær grad	Moderate intellectual disabilities	1	1	1	3
F72	Mental retardering af sværere grad	Severe intellectual disabilities	1	1	1	3
F73	Mental retardering i sværeste grad	Profound intellectual disabilities	1	1	1	3
F78	Anden mental retardering	Other intellectual disabilities	1	1	1	3
F79	Mental retardering uden nærmere specificering	Unspecified intellectual disabilities	1	1	1	3
F80	Specifikke udviklingsforstyrrelser af tale og sprog	Specific developmental disorders of speech and language	1	1	1	3
F81	Specifikke udviklingsforstyrrelser af skolefærdigheder	Specific developmental disorders of scholastic skills	1	1	1	3
F82	Specifikke udviklingsforstyrrelser af motoriske færdigheder	Specific developmental disorder of motor function	1	1	1	3
F83	Blandede udviklingsforstyrrelser af specifikke færdigheder	Mixed specific developmental disorders	1	1	1	3
F84	Gennemgribende mentale udviklingsforstyrrelser	Pervasive developmental disorders	1	1	1	3
F88	Andre psykiske udviklingsforstyrrelser	Other disorders of psychological development	1	1	1	3
F89	Psykiske udviklingsforstyrrelser uden nærmere specificering	Unspecified disorder of psychological development	1	1	1	3
F90	Hyperkinetiske forstyrrelser	Attention-deficit hyperactivity disorders	1	1	1	3
F91	Adfærdsforstyrrelser	Conduct disorders	1	1	1	3
F92	Blandede adfærds- og følelsesmæssige forstyrrelser	Mixed disorders of conduct and emotions	1	1	1	3
F93	Emotionelle forstyrrelser opstået i barndommen	Emotional disorders with onset specific to childhood	1	1	1	3
F94	Sociale funktionsforstyrrelser i barndom og adolescens	Disorders of social functioning with onset specific to childhood and adolescence	1	1	1	3
F95	Tics	Tic disorder	1	1	1	3
F98	Andre adfærdsmæssige og emotionelle forstyrrelser opstået i barndom eller adolescens	Other behavioral and emotional disorders with onset usually occurring in childhood and adolescence	1	1	1	3
F99	Psykiske lidelser eller forstyrrelser ikke nærmere specificeret	Mental disorder, not otherwise specified	1	1	1	3
G00	Meningitis forårsaget af bakterier IKA	Bacterial meningitis, not elsewhere classified	1	1	1	3
G01	Meningitis ved bakterielle sygdomme klassificeret andetsteds	Meningitis in bacterial diseases classified elsewhere	1	1	1	3
G02	Meningitis ved andre infektiøse og parasitære sygdomme klassificeret andetsteds	Meningitis in other infectious and parasitic diseases classified elsewhere	1	1	1	3
G03	Hjernehindebetændelse af andre og ikke specificerede årsager	Meningitis due to other and unspecified causes	1	1	1	3
G04	Hjerne- og rygmarvsbetændelse	Encephalitis, myelitis and encephalomyelitis	1	1	1	3
G05	Hjerne- og rygmarvsbetændelse ved sygdomme klassificeret andetsteds	Encephalitis, myelitis and encephalomyelitis in diseases classified elsewhere	1	1	1	3
G06	Intrakraniel og intraspinal absces og granulom	Intracranial and intraspinal abscess and granuloma	1	1	1	3
G07	Intrakranielle og intraspinale abscesser og granulomer ved sygdomme klassificeret andetsteds	Intracranial and intraspinal abscess and granuloma in diseases classified elsewhere	1	1	1	3
G08	Intrakraniel og intraspinal flebitis og tromboflebitis	Intracranial and intraspinal phlebitis and thrombophlebitis	1	1	1	3
G09	Følger efter betændelsessygdomme i centralnervesystemet	Sequelae of inflammatory diseases of central nervous system	1	1	1	3
G10	Huntingtons sygdom	Huntington's disease	1	1	1	3
G11	Arvelig ataksi og paraplegi	Hereditary ataxia	1	1	1	3
G12	Spinale muskelatrofier og beslægtede syndromer	Spinal muscular atrophy and related syndromes	1	1	1	3
G13	Generelle atrofier, som primært afficerer centralnervesystemet, ved sygdomme klassificeret andetsteds	Systemic atrophies primarily affecting central nervous system in diseases classified elsewhere	1	1	1	3
G14	Postpoliosyndrom	Postpolio syndrome	1	1	1	3
G20	Parkinsons sygdom	Parkinson's disease	1	1	1	3
G21	Sekundær parkinsonisme	Secondary parkinsonism	1	1	1	3
G22	Parkinsonisme ved sygdomme klassificeret andetsteds	Parkinsonism in diseases classified elsewhere	1	1	1	3
G23	Andre degenerative sygdomme i basalganglier	Other degenerative diseases of basal ganglia	1	1	1	3
G24	Dystoni	Dystonia	1	1	1	3
G25	Andre ekstrapyramidale sygdomme og bevægeforstyrrelser	Other extrapyramidal and movement disorders	1	1	1	3
G26	Ekstrapyramidale sygdomme og bevægeforstyrrelser ved sygdomme klassificeret andetsteds	Extrapyramidal and movement disorders in diseases classified elsewhere	1	1	1	3
G30	Alzheimers sygdom	Alzheimer's disease	1	1	1	3
G31	Andre degenerative sygdomme i nervesystemet IKA	Other degenerative diseases of nervous system, not elsewhere classified	1	1	1	3
G32	Andre degenerative tilstande i nervesystemet ved sygdomme klassificeret andetsteds	Other degenerative disorders of nervous system in diseases classified elsewhere	1	1	1	3
G35	Dissemineret sklerose	Multiple sclerosis	1	1	1	3
G36	Anden akut dissemineret demyelinisering	Other acute disseminated demyelination	1	1	1	3
G37	Andre demyeliniserende sygdomme i centralnervesystemet	Other demyelinating diseases of central nervous system	1	1	1	3
G40	Epilepsi	Epilepsy and recurrent seizures	1	1	1	3
G41	Status epilepticus	Status epilepticus	1	1	1	3
G43	Migræne	Migraine	1	1	1	3
G44	Andre hovedpinesyndromer	Other headache syndromes	1	1	1	3
G45	Transitorisk cerebral iskæmi og beslægtede syndromer	Transient cerebral ischemic attacks and related syndromes	1	1	1	3
G46	Symptomkomplekser ved cerebrovaskulære sygdomme	Vascular syndromes of brain in cerebrovascular diseases	1	1	1	3
G47	Søvnforstyrrelser	Sleep disorders	1	1	1	3
G50	Sygdomme i ansigtets følenerve	Disorders of trigeminal nerve	1	1	1	3
G51	Sygdomme i ansigtets bevægenerve	Facial nerve disorders	1	1	1	3
G52	Sygdomme i andre kranienerver	Disorders of other cranial nerves	1	1	1	3
G53	Forandringer i kranienerver ved sygdomme klassificeret andetsteds	Cranial nerve disorders in diseases classified elsewhere	1	1	1	3
G54	Sygdomme i nerverødder og nerveplekser	Nerve root and plexus disorders	1	1	1	3
G55	Kompression af nerverødder og nerveplekser ved sygdomme klassificeret andetsteds	Nerve root and plexus compressions in diseases classified elsewhere	1	1	1	3
G56	Mononeuropati i arm	Mononeuropathies of upper limb	1	1	1	3
G57	Mononeuropati i ben	Mononeuropathies of lower limb	1	1	1	3
G58	Andre mononeuropatier	Other mononeuropathies	1	1	1	3
G59	Mononeuropati ved sygdomme klassificeret andetsteds	Mononeuropathy in diseases classified elsewhere	1	1	1	3
G60	Arvelige og idiopatiske neuropatier	Hereditary and idiopathic neuropathy	1	1	1	3
G61	Inflammatoriske polyneuropatier	Inflammatory polyneuropathy	1	1	1	3
G62	Andre polyneuropatier	Other and unspecified polyneuropathies	1	1	1	3
G63	Polyneuropatier ved sygdomme klassificeret andetsteds	Polyneuropathy in diseases classified elsewhere	1	1	1	3
G64	Andre sygdomme i det perifere nervesystem	Other disorders of peripheral nervous system	1	1	1	3
G70	Myasthenia gravis og andre neuromuskulære sygdomme	Myasthenia gravis and other myoneural disorders	1	1	1	3
G71	Primære muskelsygdomme	Primary disorders of muscles	1	1	1	3
G72	Andre muskelsygdomme	Other and unspecified myopathies	1	1	1	3
G73	Neuromuskulære og muskulære sygdomme ved sygdomme klassificeret andetsteds	Disorders of myoneural junction and muscle in diseases classified elsewhere	1	1	1	3
G80	Cerebral parese	Cerebral palsy	1	1	1	3
G81	Hemiplegi	Hemiplegia and hemiparesis	1	1	1	3
G82	Paraplegi og tetraplegi	Paraplegia (paraparesis) and quadriplegia (quadriparesis)	1	1	1	3
G83	Andre syndromer med lammelse	Other paralytic syndromes	1	1	1	3
G90	Sygdomme i autonome nervesystem	Disorders of autonomic nervous system	1	1	1	3
G91	Hydrocefalus	Hydrocephalus	1	1	1	3
G92	Toksiske sygdomme i hjernen	Toxic encephalopathy	1	1	1	3
G93	Andre hjernesygdomme	Other disorders of brain	1	1	1	3
G94	Andre hjernesygdomme ved sygdomme klassificeret andetsteds	Other disorders of brain in diseases classified elsewhere	1	1	1	3
G95	Andre sygdomme i rygmarven	Other and unspecified diseases of spinal cord	1	1	1	3
G96	Andre sygdomme i centralnervesystemet IKA	Other disorders of central nervous system	1	1	1	3
G97	Sygdomme i nervesystemet som følge af indgreb IKA	Intraoperative and postprocedural complications and disorders of nervous system, not elsewhere classified	1	1	1	3
G98	Andre sygdomme i nervesystemet IKA	Other disorders of nervous system not elsewhere classified	1	1	1	3
G99	Andre sygdomme i nervesystemet ved sygdomme klassificeret andetsteds	Other disorders of nervous system in diseases classified elsewhere	1	1	1	3
H00	Hordeolum og chalazion	Hordeolum and chalazion	1	1	1	3
H01	Anden betændelse i øjenlåg	Other inflammation of eyelid	1	1	1	3
H02	Andre sygdomme i øjenlåg	Other disorders of eyelid	1	1	1	3
H03	Affektion af øjenlåg ved sygdomme klassificeret andetsteds	Disorders of eyelid in diseases classified elsewhere	1	1	1	3
H04	Sygdomme i tåreapparatet	Disorders of lacrimal system	1	1	1	3
H05	Sygdomme i øjenhule	Disorders of orbit	1	1	1	3
H06	Sygdomme i tåreapparat og øjenhule ved sygdomme klassificeret andetsteds	Disorders of lacrimal system and orbit in diseases classified elsewhere	1	1	1	3
H10	Betændelse i øjets bindehinde	Conjunctivitis	1	1	1	3
H11	Andre sygdomme i øjets bindehinde	Other disorders of conjunctiva	1	1	1	3
H13	Sygdomme i øjets bindehinde ved sygdomme klassificeret andetsteds	Disorders of conjunctiva in diseases classified elsewhere	1	1	1	3
H15	Sygdomme i sclera	Disorders of sclera	1	1	1	3
H16	Keratitis	Keratitis	1	1	1	3
H17	Ar og uklarheder i cornea	Corneal scars and opacities	1	1	1	3
H18	Andre sygdomme i hornhinde	Other disorders of cornea	1	1	1	3
H19	Sygdomme i øjets senehinde og hornhinde ved sygdomme klassificeret andetsteds	Disorders of sclera and cornea in diseases classified elsewhere	1	1	1	3
H20	Betændelse i regnbuehinde og strålelegeme	Iridocyclitis	1	1	1	3
H21	Andre sygdomme i regnbuehinde og strålelegeme	Other disorders of iris and ciliary body	1	1	1	3
H22	Sygdomme i regnbuehinde og strålelegeme ved sygdomme klassificeret andetsteds	Disorders of iris and ciliary body in diseases classified elsewhere	1	1	1	3
H25	Aldersbetinget grå stær (>=50 år)	Age-related cataract	1	1	1	3
H26	Andre former for grå stær	Other cataract	1	1	1	3
H27	Andre forandringer i øjets krystallinske linse	Other disorders of lens	1	1	1	3
H28	Grå stær og andre sygdomme i øjets krystallinske linse ved sygdomme klassificeret andetsteds	Cataract in diseases classified elsewhere	1	1	1	3
H30	Betændelse i øjets årehinde og nethinde	Chorioretinal inflammation	1	1	1	3
H31	Andre forandringer i øjets årehinde	Other disorders of choroid	1	1	1	3
H32	Forandringer i øjets årehinde og nethinde ved sygdomme klassificeret andetsteds	Chorioretinal disorders in diseases classified elsewhere	1	1	1	3
H33	Nethindeløsning	Retinal detachments and breaks	1	1	1	3
H34	Okklusion af retinale blodkar	Retinal vascular occlusions	1	1	1	3
H35	Andre forandringer i øjets nethinde	Other retinal disorders	1	1	1	3
H36	Forandringer i øjets nethinde ved sygdomme klassificeret andetsteds	Retinal disorders in diseases classified elsewhere	1	1	1	3
H40	Glaukom	Glaucoma	1	1	1	3
H42	Grøn stær ved sygdomme klassificeret andetsteds	Glaucoma in diseases classified elsewhere	1	1	1	3
H43	Forandringer i øjets glaslegeme	Disorders of vitreous body	1	1	1	3
H44	Forandringer i øjeæblet	Disorders of globe	1	1	1	3
H45	Forandringer i øjets glaslegeme og øjeæble ved sygdomme klassificeret andetsteds	Disorders of vitreous body and globe in diseases classified elsewhere	1	1	1	3
H46	Inflammationer i synsnerve	Optic neuritis	1	1	1	3
H47	Andre forandringer i synsnerve og synsbaner	Other disorders of optic [2nd] nerve and visual pathways	1	1	1	3
H48	Forandringer i synsnerve og synsbaner ved sygdomme klassificeret andetsteds	Disorders of optic [2nd] nerve and visual pathways in diseases classified elsewhere	1	1	1	3
H49	Skelen ved lammelse af øjenmuskler	Paralytic strabismus	1	1	1	3
H50	Andre former for skelen	Other strabismus	1	1	1	3
H51	Andre forstyrrelser i samsynsfunktionen	Other disorders of binocular movement	1	1	1	3
H52	Forstyrrelser i refraktion og akkommodation	Disorders of refraction and accommodation	1	1	1	3
H53	Synsforstyrrelser	Visual disturbances	1	1	1	3
H54	Blindhed og svagsyn	Blindness and low vision	1	1	1	3
H55	Nystagmus og andre abnorme øjenbevægelser	Nystagmus and other irregular eye movements	1	1	1	3
H57	Andre abnorme tilstande i øje og øjenomgivelser	Other disorders of eye and adnexa	1	1	1	3
H58	Andre sygdomme i øje og øjenomgivelser ved sygdomme klassificeret andetsteds	Other disorders of eye and adnexa in diseases classified elsewhere	1	1	1	3
H59	Forandringer i øje og øjenomgivelser efter indgreb IKA	Intraoperative and postprocedural complications and disorders of eye and adnexa, not elsewhere classified	1	1	1	3
H60	Betændelse i ydre øre	Otitis externa	1	1	1	3
H61	Andre sygdomme i ydre øre	Other disorders of external ear	1	1	1	3
H62	Forandringer i ydre øre ved sygdomme klassificeret andetsteds	Disorders of external ear in diseases classified elsewhere	1	1	1	3
H65	Mellemørebetændelse uden pusdannelse	Nonsuppurative otitis media	1	1	1	3
H66	Purulent og ikke specificeret mellemørebetændelse	Suppurative and unspecified otitis media	1	1	1	3
H67	Mellemørebetændelse ved sygdomme klassificeret andetsteds	Otitis media in diseases classified elsewhere	1	1	1	3
H68	Betændelse og tillukning af det eustakiske rør	Eustachian salpingitis and obstruction	1	1	1	3
H69	Andre sygdomme i det eustakiske rør	Other and unspecified disorders of Eustachian tube	1	1	1	3
H70	Mastoiditis og beslægtede sygdomme	Mastoiditis and related conditions	1	1	1	3
H71	Kolesteatom i mellemøre	Cholesteatoma of middle ear	1	1	1	3
H72	Perforation af trommehinde	Perforation of tympanic membrane	1	1	1	3
H73	Anden sygdom i trommehinde	Other disorders of tympanic membrane	1	1	1	3
H74	Andre sygdomme i mellemøre og processus mastoideus	Other disorders of middle ear mastoid	1	1	1	3
H75	Andre sygdomme i mellemøre og processus mastoideus ved sygdomme klassificeret andetsteds	Other disorders of middle ear and mastoid in diseases classified elsewhere	1	1	1	3
H80	Otosklerose	Otosclerosis	1	1	1	3
H81	Forstyrrelser i ligevægtssansen	Disorders of vestibular function	1	1	1	3
H82	Svimmelhed ved sygdomme klassificeret andetsteds	Vertiginous syndromes in diseases classified elsewhere	1	1	1	3
H83	Andre sygdomme i indre øre	Other diseases of inner ear	1	1	1	3
H90	Konduktivt og perceptivt høretab	Conductive and sensorineural hearing loss	1	1	1	3
H91	Andre former for høretab	Other and unspecified hearing loss	1	1	1	3
H92	Øresmerter og øreflåd	Otalgia and effusion of ear	1	1	1	3
H93	Andre øresygdomme IKA	Other disorders of ear, not elsewhere classified	1	1	1	3
H94	Andre øresygdomme ved sygdom klassificeret andetsteds	Other disorders of ear in diseases classified elsewhere	1	1	1	3
H95	Sygdomme i øre og processus mastoideus efter indgreb IKA	Intraoperative and postprocedural complications and disorders of ear and mastoid process, not elsewhere classified	1	1	1	3
I00	Gigtfeber uden affektion af hjertet	Rheumatic fever without heart involvement	1	1	1	3
I01	Akut gigtfeber med affektion af hjertet	Rheumatic fever with heart involvement	1	1	1	3
I02	Reumatisk chorea	Rheumatic chorea	1	1	1	3
I05	Reumatiske affektioner af mitralklappen	Rheumatic mitral valve diseases	1	1	1	3
I06	Reumatiske affektioner af aortaklappen	Rheumatic aortic valve diseases	1	1	1	3
I07	Reumatiske affektioner af trikuspidalklappen	Rheumatic tricuspid valve diseases	1	1	1	3
I08	Affektioner af flere hjerteklapper	Multiple valve diseases	1	1	1	3
I09	Andre reumatiske hjertesygdomme	Other rheumatic heart diseases	1	1	1	3
I10	Blodtryksforhøjelse af ukendt årsag	Essential (primary) hypertension	1	1	1	3
I11	Hypertensiv hjertesygdom	Hypertensive heart disease	1	1	1	3
I12	Hypertensiv nyresygdom	Hypertensive chronic kidney disease	1	1	1	3
I13	Blodtryksforhøjelse med både hjertesygdom og nyresygdom	Hypertensive heart and chronic kidney disease	1	1	1	3
I15	Blodtryksforhøjelse med kendt årsag	Secondary hypertension	1	1	1	3
I20	Angina pectoris	Angina pectoris	1	1	1	3
I21	Akut myokardieinfarkt	ST elevation (STEMI) and non-ST elevation (NSTEMI) myocardial infarction	1	1	1	3
I23	Komplikationer i efterforløbet af akut myokardieinfarkt	Certain current complications following ST elevation (STEMI) and non-ST elevation (NSTEMI) myocardial infarction (within the 28 day period)	1	1	1	3
I24	Andre former for akut iskæmisk hjertesygdom	Other acute ischemic heart diseases	1	1	1	3
I25	Kronisk iskæmisk hjertesygdom	Chronic ischemic heart disease	1	1	1	3
I26	Blodprop i lunge	Pulmonary embolism	1	1	1	3
I27	Anden pulmonal hjertesygdom	Other pulmonary heart diseases	1	1	1	3
I28	Andre sygdomme i lungekredsløbet	Other diseases of pulmonary vessels	1	1	1	3
I30	Akut perikarditis	Acute pericarditis	1	1	1	3
I31	Andre sygdomme i hjertesækken	Other diseases of pericardium	1	1	1	3
I32	Perikarditis ved sygdomme klassificeret andetsteds	Pericarditis in diseases classified elsewhere	1	1	1	3
I33	Akut og subakut endokarditis	Acute and subacute endocarditis	1	1	1	3
I34	Ikke-reumatiske sygdomme i mitralklappen	Nonrheumatic mitral valve disorders	1	1	1	3
I35	Ikke-reumatiske sygdomme i aortaklappen	Nonrheumatic aortic valve disorders	1	1	1	3
I36	Ikke-reumatiske sygdomme i trikuspidalklappen	Nonrheumatic tricuspid valve disorders	1	1	1	3
I37	Sygdomme i pulmonalklappen	Nonrheumatic pulmonary valve disorders	1	1	1	3
I38	Endokarditis uden angivelse klapaffektion	Endocarditis, valve unspecified	1	1	1	3
I39	Endokarditis og lidelser i hjerteklapper ved sygdomme klassificeret andetsteds	Endocarditis and heart valve disorders in diseases classified elsewhere	1	1	1	3
I40	Akut myokarditis	Acute myocarditis	1	1	1	3
I41	Myokarditis ved sygdom klassificeret andetsteds	Myocarditis in diseases classified elsewhere	1	1	1	3
I42	Kardiomyopati	Cardiomyopathy	1	1	1	3
I43	Kardimyopati ved sygdom klassificeret andetsteds	Cardiomyopathy in diseases classified elsewhere	1	1	1	3
I44	Atrioventrikulært blok og venstresidigt grenblok	Atrioventricular and left bundle-branch block	1	1	1	3
I45	Andre ledningsforstyrrelser i hjertet	Other conduction disorders	1	1	1	3
I46	Hjertestop	Cardiac arrest	1	1	1	3
I47	Anfaldsvis takykardi	Paroxysmal tachycardia	1	1	1	3
I48	Atrieflagren og atrieflimren	Atrial fibrillation and flutter	1	1	1	3
I49	Andre hjerterytmeforstyrrelser	Other cardiac arrhythmias	1	1	1	3
I50	Hjertesvigt	Heart failure	1	1	1	3
I51	Dårligt definerede hjertesygdomme og komplikationer til hjertesygdomme	Complications and ill-defined descriptions of heart disease	1	1	1	3
I52	Andre hjertesygdomme ved sygdomme klassificeret andetsteds	Other heart disorders in diseases classified elsewhere	1	1	1	3
I60	Subaraknoidalblødning	Nontraumatic subarachnoid hemorrhage	1	1	1	3
I61	Hjerneblødning	Nontraumatic intracerebral hemorrhage	1	1	1	3
I62	Andre ikke-traumatiske intrakranielle blødninger	Other and unspecified nontraumatic intracranial hemorrhage	1	1	1	3
I63	Hjerneinfarkt	Cerebral infarction	1	1	1	3
I64	Slagtilfælde uden oplysning om blødning eller infarkt	Stroke, not specified as haemorrhage or infarction	1	1	1	3
I65	Okklusioner og stenoser af præcerebrale arterier uden hjerneinfarkt	Occlusion and stenosis of precerebral arteries, not resulting in cerebral infarction	1	1	1	3
I66	Okklusioner og stenoser af cerebrale arterier uden hjerneinfarkt	Occlusion and stenosis of cerebral arteries, not resulting in cerebral infarction	1	1	1	3
I67	Andre cerebrovaskulære sygdomme	Other cerebrovascular diseases	1	1	1	3
I68	Karforandringer i hjernen ved sygdomme klassificeret andetsteds	Cerebrovascular disorders in diseases classified elsewhere	1	1	1	3
I69	Senfølger efter karsygdomme i hjernen	Sequelae of cerebrovascular disease	1	1	1	3
I70	Åreforkalkning	Atherosclerosis	1	1	1	3
I71	Aorta-aneurisme og aortadissektion	Aortic aneurysm and dissection	1	1	1	3
I72	Andre aneurismer	Other aneurysm	1	1	1	3
I73	Andre sygdomme i perifere kar	Other peripheral vascular diseases	1	1	1	3
I74	Emboli og trombose i arterier	Arterial embolism and thrombosis	1	1	1	3
I77	Andre sygdomme i arterier og arterioler	Other disorders of arteries and arterioles	1	1	1	3
I78	Sygdomme i kapillærer	Diseases of capillaries	1	1	1	3
I79	Forandringer i arterier, arterioler og kapillærer ved sygdomme klassificeret andetsteds	Disorders of arteries, arterioles and capillaries in diseases classified elsewhere	1	1	1	3
I80	Årebetændelse	Phlebitis and thrombophlebitis	1	1	1	3
I81	Trombose i portåren	Portal vein thrombosis	1	1	1	3
I82	Anden venøs emboli og trombose	Other venous embolism and thrombosis	1	1	1	3
I83	Varicer i underekstremiteter	Varicose veins of lower extremities	1	1	1	3
I85	Varicer i spiserøret	Esophageal varices	1	1	1	3
I86	Varicer med anden lokalisation	Varicose veins of other sites	1	1	1	3
I87	Andre sygdomme i vener	Other disorders of veins	1	1	1	3
I88	Uspecifik betændelse i lymfekirtler	Nonspecific lymphadenitis	1	1	1	3
I89	Andre ikke-infektiøse sygdommme i lymfesystemet	Other noninfective disorders of lymphatic vessels and lymph nodes	1	1	1	3
I95	Lavt blodtryk	Hypotension	1	1	1	3
I97	Kredsløbsforstyrrelser efter indgreb IKA	Intraoperative and postprocedural complications and disorders of circulatory system, not elsewhere classified	1	1	1	3
I98	Andre tilstande i kredsløbet ved sygdomme klassificeret andetsteds	Other disorders of circulatory system in diseases classified elsewhere	1	1	1	3
I99	Andre og ikke nærmere specificerede kardiovaskulære sygdomme	Other and unspecified disorders of circulatory system	1	1	1	3
J00	Forkølelse	Acute nasopharyngitis [common cold]	1	1	1	3
J01	Akut bihulebetændelse	Acute sinusitis	1	1	1	3
J02	Akut faryngitis	Acute pharyngitis	1	1	1	3
J03	Akut halsbetændelse	Acute tonsillitis	1	1	1	3
J04	Akut laryngitis og trakeitis	Acute laryngitis and tracheitis	1	1	1	3
J05	Pseudocroup og akut epiglottitis	Acute obstructive laryngitis [croup] and epiglottitis	1	1	1	3
J06	Akutte infektioner i øvre luftveje med flere og ikke specificerede lokalisationer	Acute upper respiratory infections of multiple and unspecified sites	1	1	1	3
J09	Influenza forårsaget af identificerede zoonotiske eller pandemiske typer influenzavirus	Influenza due to certain identified influenza viruses	1	1	1	3
J10	Influenza forårsaget af identificerede sæsonbestemte typer influenzavirus	Influenza due to other identified influenza virus	1	1	1	3
J11	Influenza uden påvist influenzavirus	Influenza due to unidentified influenza virus	1	1	1	3
J12	Virus-lungebetændelse IKA	Viral pneumonia, not elsewhere classified	1	1	1	3
J13	Pneumokok-lungebetændelse	Pneumonia due to Streptococcus pneumoniae	1	1	1	3
J14	Hæmofilus-lungebetændelse	Pneumonia due to Hemophilus influenzae	1	1	1	3
J15	Anden bakteriel lungebetændelse IKA	Bacterial pneumonia, not elsewhere classified	1	1	1	3
J16	Lungebetændelse forårsaget af andre infektiøse agentia IKA	Pneumonia due to other infectious organisms, not elsewhere classified	1	1	1	3
J17	Lungebetændelse ved sygdomme klassificeret andetsteds	Pneumonia in diseases classified elsewhere	1	1	1	3
J18	Lungebetændelse forårsaget af ikke nærmere specificeret mikroorganisme	Pneumonia, unspecified organism	1	1	1	3
J20	Akut bronkitis	Acute bronchitis	1	1	1	3
J21	Akut bronkiolitis	Acute bronchiolitis	1	1	1	3
J22	Ikke nærmere specificerede akutte infektioner i nedre luftveje	Unspecified acute lower respiratory infection	1	1	1	3
J30	Høfeber og allergisk rinitis	Vasomotor and allergic rhinitis	1	1	1	3
J31	Kronisk næsekatar, næsesvælgkatar og svælgkatar	Chronic rhinitis, nasopharyngitis and pharyngitis	1	1	1	3
J32	Kronisk bihulebetændelse	Chronic sinusitis	1	1	1	3
J33	Næsepolyp	Nasal polyp	1	1	1	3
J34	Andre sygdomme i næse og bihuler	Other and unspecified disorders of nose and nasal sinuses	1	1	1	3
J35	Kroniske sygdomme i tonsiller og adenoide vegetationer	Chronic diseases of tonsils and adenoids	1	1	1	3
J36	Halsbyld	Peritonsillar abscess	1	1	1	3
J37	Kronisk strubekatar og luftrørskatar	Chronic laryngitis and laryngotracheitis	1	1	1	3
J38	Sygdomme i stemmebånd og struben IKA	Diseases of vocal cords and larynx, not elsewhere classified	1	1	1	3
J39	Andre sygdomme i øvre luftveje	Other diseases of upper respiratory tract	1	1	1	3
J40	Bronkitis ikke specificeret som akut eller kronisk	Bronchitis, not specified as acute or chronic	1	1	1	3
J41	Kronisk bronkitis uden obstruktion	Simple and mucopurulent chronic bronchitis	1	1	1	3
J42	Kronisk bronkitis ikke nærmere specificeret	Unspecified chronic bronchitis	1	1	1	3
J43	Lungeemfysem	Emphysema	1	1	1	3
J44	Kronisk obstruktiv lungesygdom	Other chronic obstructive pulmonary disease	1	1	1	3
J45	Astma	Asthma	1	1	1	3
J46	Status asthmaticus	Status asthmaticus	1	1	1	3
J47	Udvidelse af bronkier	Bronchiectasis	1	1	1	3
J60	Støvlunge forårsaget af kulstøv	Coalworker's pneumoconiosis	1	1	1	3
J61	Støvlunge forårsaget af asbest og andre mineralfibre	Pneumoconiosis due to asbestos and other mineral fibers	1	1	1	3
J62	Støvlunge forårsaget af silikater	Pneumoconiosis due to dust containing silica	1	1	1	3
J63	Støvlunge forårsaget af andet uorganisk støv	Pneumoconiosis due to other inorganic dusts	1	1	1	3
J64	Støvlunge UNS	Unspecified pneumoconiosis	1	1	1	3
J65	Støvlunge med tuberkulose	Pneumoconiosis associated with tuberculosis	1	1	1	3
J66	Luftvejssygdomme forårsaget af organisk støv	Airway disease due to specific organic dust	1	1	1	3
J67	Pneumonitis forårsaget af hypersensitivitet overfor organisk støv	Hypersensitivity pneumonitis due to organic dust	1	1	1	3
J68	Luftvejssygdomme forårsaget af indåndede kemikalier, gasser, røg og dampe	Respiratory conditions due to inhalation of chemicals, gases, fumes and vapors	1	1	1	3
J69	Lungeinflammation forårsaget af aspiration af faste og flydende stoffer	Pneumonitis due to solids and liquids	1	1	1	3
J70	Andre tilstande i luftvejene forårsaget af andre ydre påvirkninger	Respiratory conditions due to other external agents	1	1	1	3
J80	Respirationssvigt som følge af alveolebeskadigelse	Acute respiratory distress syndrome	1	1	1	3
J81	Lungeødem	Pulmonary edema	1	1	1	3
J82	Lungeeosinofili	Pulmonary eosinophilia, not elsewhere classified	1	1	1	3
J84	Andre interstitielle lungesygdomme	Other interstitial pulmonary diseases	1	1	1	3
J85	Byld i lunge og i mediastinum	Abscess of lung and mediastinum	1	1	1	3
J86	Pyothorax	Pyothorax	1	1	1	3
J90	Væskeansamling i lungehinde IKA	Pleural effusion, not elsewhere classified	1	1	1	3
J91	Væskeansamling i lungehinde ved sygdom klassificeret andetsteds	Pleural effusion in conditions classified elsewhere	1	1	1	3
J92	Fortykkelse og forkalkning af lungehinde	Pleural plaque	1	1	1	3
J93	Pneumothorax	Pneumothorax and air leak	1	1	1	3
J94	Andre sygdomme i lungehinderne	Other pleural conditions	1	1	1	3
J95	Tilstande i åndedrætsorganer efter indgreb IKA	Intraoperative and postprocedural complications and disorders of respiratory system, not elsewhere classified	1	1	1	3
J96	Respirationsinsufficiens IKA	Respiratory failure, not elsewhere classified	1	1	1	3
J98	Andre tilstande i åndedrætsorganer	Other respiratory disorders	1	1	1	3
J99	Lungeforandringer ved sygdom klassificeret andetsteds	Respiratory disorders in diseases classified elsewhere	1	1	1	3
K00	Forstyrrelser i tænders udvikling og frembrud	Disorders of tooth development and eruption	1	1	1	3
K01	Ikke-frembrudt tand	Embedded and impacted teeth	1	1	1	3
K02	Huller i tænder	Dental caries	1	1	1	3
K03	Andre sygdomme i det hårde tandvæv	Other diseases of hard tissues of teeth	1	1	1	3
K04	Sygdom i tandpulpa og det periapikale væv	Diseases of pulp and periapical tissues	1	1	1	3
K05	Gingivitis og parodontale sygdomme	Gingivitis and periodontal diseases	1	1	1	3
K06	Andre sygdomme i tandkød og tilstødende væv	Other disorders of gingiva and edentulous alveolar ridge	1	1	1	3
K07	Dento-faciale anomalier	Dentofacial anomalies [including malocclusion]	1	1	1	3
K08	Andre sygdomme i tænder og støttevæv	Other disorders of teeth and supporting structures	1	1	1	3
K09	Cyster i mundregionen IKA	Cysts of oral region, not elsewhere classified	1	1	1	3
K10	Andre sygdomme i kæber	Other diseases of jaws	1	1	1	3
K11	Sygdomme i spytkirtler	Diseases of salivary glands	1	1	1	3
K12	Betændelse i mundslimhinden og beslægtede sygdomme	Stomatitis and related lesions	1	1	1	3
K13	Andre sygdomme i læber og mundslimhinde	Other diseases of lip and oral mucosa	1	1	1	3
K14	Sygdomme i tungen	Diseases of tongue	1	1	1	3
K20	Betændelse i spiserøret	Esophagitis	1	1	1	3
K21	Gastro-øsofageal refluks	Gastro-esophageal reflux disease	1	1	1	3
K22	Andre sygdomme i spiserøret	Other diseases of esophagus	1	1	1	3
K23	Sygdom i øsofagus ved sygdom klassificeret andetsteds	Disorders of esophagus in diseases classified elsewhere	1	1	1	3
K25	Mavesår	Gastric ulcer	1	1	1	3
K26	Sår på tolvfingertarmen	Duodenal ulcer	1	1	1	3
K27	Mavesår og sår på tolvfingertarm	Peptic ulcer, site unspecified	1	1	1	3
K28	Recidivsår efter gastroenterostomi	Gastrojejunal ulcer	1	1	1	3
K29	Gastroduodenitis	Gastritis and duodenitis	1	1	1	3
K30	Funktionelt fordøjelsesbesvær	Functional dyspepsia	1	1	1	3
K31	Andre sygdomme i mavesæk og duodenum	Other diseases of stomach and duodenum	1	1	1	3
K35	Akut blindtarmsbetændelse	Acute appendicitis	1	1	1	3
K36	Andre former for blindtarmsbetændelse	Other appendicitis	1	1	1	3
K37	Blindtarmsbetændelse UNS	Unspecified appendicitis	1	1	1	3
K38	Andre sygdomme i blindtarmen	Other diseases of appendix	1	1	1	3
K40	Lyskebrok	Inguinal hernia	1	1	1	3
K41	Lårbrok	Femoral hernia	1	1	1	3
K42	Navlebrok	Umbilical hernia	1	1	1	3
K43	Bugvægsbrok	Ventral hernia	1	1	1	3
K44	Brok i mellemgulvet	Diaphragmatic hernia	1	1	1	3
K45	Andre former for brok i bugvæggen	Other abdominal hernia	1	1	1	3
K46	Abdominalt brok ikke nærmere specificeret	Unspecified abdominal hernia	1	1	1	3
K50	Crohns sygdom	Crohn's disease [regional enteritis]	1	1	1	3
K51	Ulcerøs colitis	Ulcerative colitis	1	1	1	3
K52	Andre ikke-infektiøse betændelsestilstande i mavesækken og tarmene	Other and unspecified noninfective gastroenteritis and colitis	1	1	1	3
K55	Karsygdomme i tarm	Vascular disorders of intestine	1	1	1	3
K56	Paralytisk ileus og tarmobstruktion ikke forårsaget af hernie	Paralytic ileus and intestinal obstruction without hernia	1	1	1	3
K57	Divertikler og betændelse i divertikler i tarmen	Diverticular disease of intestine	1	1	1	3
K58	Irritabel tyktarm	Irritable bowel syndrome	1	1	1	3
K59	Andre forstyrrelser i tarmfunktionen	Other functional intestinal disorders	1	1	1	3
K60	Fissur og rift i og omkring endetarmen	Fissure and fistula of anal and rectal regions	1	1	1	3
K61	Byld i og omkring endetarmen	Abscess of anal and rectal regions	1	1	1	3
K62	Andre sygdomme i endetarmen og endetarmsåbningen	Other diseases of anus and rectum	1	1	1	3
K63	Andre tarmsygdomme	Other diseases of intestine	1	1	1	3
K64	Hæmorider og perianalt hæmatom	Hemorrhoids and perianal venous thrombosis	1	1	1	3
K65	Bughindebetændelse	Peritonitis	1	1	1	3
K66	Andre sygdomme i bughinden	Other disorders of peritoneum	1	1	1	3
K67	Sygdomme i bughinde ved infektiøs sygdom klassificeret andetsteds	Disorders of peritoneum in infectious diseases classified elsewhere	1	1	1	3
K70	Alkoholisk leversygdom	Alcoholic liver disease	1	1	1	3
K71	Toksisk leversygdom	Toxic liver disease	1	1	1	3
K72	Leverinsufficiens IKA	Hepatic failure, not elsewhere classified	1	1	1	3
K73	Kronisk leverbetændelse IKA	Chronic hepatitis, not elsewhere classified	1	1	1	3
K74	Fibrose i lever og skrumpelever	Fibrosis and cirrhosis of liver	1	1	1	3
K75	Andre former for betændelse i leveren	Other inflammatory liver diseases	1	1	1	3
K76	Andre leversygdomme	Other diseases of liver	1	1	1	3
K77	Leverlidelse ved sygdomme klassificeret andetsteds	Liver disorders in diseases classified elsewhere	1	1	1	3
K80	Galdesten	Cholelithiasis	1	1	1	3
K81	Galdeblærebetændelse	Cholecystitis	1	1	1	3
K82	Andre sygdomme i galdeblæren	Other diseases of gallbladder	1	1	1	3
K83	Andre sygdomme i galdevejene	Other diseases of biliary tract	1	1	1	3
K85	Akut betændelse i bugspytkirtel	Acute pancreatitis	1	1	1	3
K86	Andre sygdomme i bugspytkirtlen	Other diseases of pancreas	1	1	1	3
K87	Sygdomme i galdeblæren, galdevejene og bugspytkirtlen ved sygdomme klassificeret andetsteds	Disorders of gallbladder, biliary tract and pancreas in diseases classified elsewhere	1	1	1	3
K90	Nedsat optagelse af næringsstoffer fra tarmen	Intestinal malabsorption	1	1	1	3
K91	Forstyrrelser i fordøjelsessystemets funktion efter indgreb IKA	Intraoperative and postprocedural complications and disorders of digestive system, not elsewhere classified	1	1	1	3
K92	Andre sygdommme i fordøjelsessystemet	Other diseases of digestive system	1	1	1	3
K93	Sygdomme i andre fordøjelsesorganer ved sygdom klassificeret andetsteds	Disorders of other digestive organs in diseases classified elsewhere	1	1	1	3
L00	Eksfoliativ dermatitis forårsaget af stafylokokker	Staphylococcal scalded skin syndrome	1	1	1	3
L01	Børnesår	Impetigo	1	1	1	3
L02	Bylder i huden	Cutaneous abscess, furuncle and carbuncle	1	1	1	3
L03	Flegmone	Cellulitis and acute lymphangitis	1	1	1	3
L04	Akut lymfadenitis	Acute lymphadenitis	1	1	1	3
L05	Hårrede over halebenet	Pilonidal cyst and sinus	1	1	1	3
L08	Andre lokale infektioner i hud og underhud	Other local infections of skin and subcutaneous tissue	1	1	1	3
L10	Blæreudslæt	Pemphigus	1	1	1	3
L11	Andre former for akantolyse	Other acantholytic disorders	1	1	1	3
L12	Pemfigoid	Pemphigoid	1	1	1	3
L13	Andre former for blæreudslæt	Other bullous disorders	1	1	1	3
L14	Blæreudslæt ved sygdom klassificeret andetsteds	Bullous disorders in diseases classified elsewhere	1	1	1	3
L20	Atopisk eksem	Atopic dermatitis	1	1	1	3
L21	Seborroisk dermatitis	Seborrheic dermatitis	1	1	1	3
L22	Eksem i bleregionen	Diaper dermatitis	1	1	1	3
L23	Allergisk kontaktdermatitis	Allergic contact dermatitis	1	1	1	3
L24	Toksisk kontaktdermatitis	Irritant contact dermatitis	1	1	1	3
L25	Ikke nærmere specificeret kontaktdermatitis	Unspecified contact dermatitis	1	1	1	3
L26	Eksfoliativ dermatitis	Exfoliative dermatitis	1	1	1	3
L27	Dermatitis forårsaget af indtaget substans	Dermatitis due to substances taken internally	1	1	1	3
L28	Lichenisering og prurigo	Lichen simplex chronicus and prurigo	1	1	1	3
L29	Kløe	Pruritus	1	1	1	3
L30	Andre former for dermatitis	Other and unspecified dermatitis	1	1	1	3
L40	Psoriasis	Psoriasis	1	1	1	3
L41	Parapsoriasis	Parapsoriasis	1	1	1	3
L42	Pityriasis rosea	Pityriasis rosea	1	1	1	3
L43	Lichen ruber planus	Lichen planus	1	1	1	3
L44	Andre papuloskvamøse sygdomme	Other papulosquamous disorders	1	1	1	3
L45	Papuloskvamøse tilstande ved sygdomme klassificeret andetsteds	Papulosquamous disorders in diseases classified elsewhere	1	1	1	3
L50	Nældefeber	Urticaria	1	1	1	3
L51	Erythema multiforme	Erythema multiforme	1	1	1	3
L52	Knuderosen	Erythema nodosum	1	1	1	3
L53	Andre erytematøse tilstande	Other erythematous conditions	1	1	1	3
L54	Erytem ved sygdomme klassificeret andetsteds	Erythema in diseases classified elsewhere	1	1	1	3
L55	Solskoldning	Sunburn	1	1	1	3
L56	Andre akutte hudforandringer forårsaget af ultraviolet lys	Other acute skin changes due to ultraviolet radiation	1	1	1	3
L57	Hudforandringer ved langvarig eksponering for ikke-joniserende stråling	Skin changes due to chronic exposure to nonionizing radiation	1	1	1	3
L58	Stråledermatitis	Radiodermatitis	1	1	1	3
L59	Andre strålebetingede sygdomme i hud og underhud	Other disorders of skin and subcutaneous tissue related to radiation	1	1	1	3
L60	Sygdomme i negle	Nail disorders	1	1	1	3
L62	Neglelidelser ved sygdomme klassificeret andetsteds	Nail disorders in diseases classified elsewhere	1	1	1	3
L63	Alopecia areata	Alopecia areata	1	1	1	3
L64	Hårtab forårsaget af mandligt kønshormon	Androgenic alopecia	1	1	1	3
L65	Andre former for hårtab uden ardannelse	Other nonscarring hair loss	1	1	1	3
L66	Hårtab med ardannelse	Cicatricial alopecia [scarring hair loss]	1	1	1	3
L67	Abnorm hårfarve og hårform	Hair color and hair shaft abnormalities	1	1	1	3
L68	Forøget hårvækst	Hypertrichosis	1	1	1	3
L70	Akne	Acne	1	1	1	3
L71	Rosacea	Rosacea	1	1	1	3
L72	Follikulære cyster i hud og underhud	Follicular cysts of skin and subcutaneous tissue	1	1	1	3
L73	Andre follikulære sygdomme i hud og underhud	Other follicular disorders	1	1	1	3
L74	Forstyrrelser i svedsekretionen	Eccrine sweat disorders	1	1	1	3
L75	Forstyrrelser i apokrine svedkirtler	Apocrine sweat disorders	1	1	1	3
L80	Vitiligo	Vitiligo	1	1	1	3
L81	Andre forstyrrelser i hudens pigmentering	Other disorders of pigmentation	1	1	1	3
L82	Seborroisk keratose	Seborrheic keratosis	1	1	1	3
L83	Acanthosis nigricans	Acanthosis nigricans	1	1	1	3
L84	Hård hud og ligtorne	Corns and callosities	1	1	1	3
L85	Andre former for fortykkelse af hud	Other epidermal thickening	1	1	1	3
L86	Keratoderma ved sygdomme klassificeret andetsteds	Keratoderma in diseases classified elsewhere	1	1	1	3
L87	Forstyrrelser i den transepidermale elimination	Transepidermal elimination disorders	1	1	1	3
L88	Pusdannelse i huden	Pyoderma gangrenosum	1	1	1	3
L89	Tryksår	Pressure ulcer	1	1	1	3
L90	Atrofiske forstyrrelser i hud	Atrophic disorders of skin	1	1	1	3
L91	Hypertrofiske forstyrrelser i hud	Hypertrophic disorders of skin	1	1	1	3
L92	Granulomatøse sygdomme i hud og underhud	Granulomatous disorders of skin and subcutaneous tissue	1	1	1	3
L93	Lupus erythematosus	Lupus erythematosus	1	1	1	3
L94	Andre lokaliserede bindevævssygdomme	Other localized connective tissue disorders	1	1	1	3
L95	Vaskulitis begrænset til huden IKA	Vasculitis limited to skin, not elsewhere classified	1	1	1	3
L97	Sår på ben IKA	Non-pressure chronic ulcer of lower limb, not elsewhere classified	1	1	1	3
L98	Andre sygdomme i hud og underhud IKA	Other disorders of skin and subcutaneous tissue, not elsewhere classified	1	1	1	3
L99	Andre sygdomme i hud og underhud ved sygdomme klassificeret andetsteds	Other disorders of skin and subcutaneous tissue in diseases classified elsewhere	1	1	1	3
M00	Purulent ledbetændelse	Pyogenic arthritis	1	1	1	3
M01	Artritis ved infektiøse og parasitære sygdommme klassificeret andetsteds	Direct infections of joint in infectious and parasitic diseases classified elsewhere	1	1	1	3
M02	Reaktive artritter	Postinfective and reactive arthropathies	1	1	1	3
M03	Postinfektiøse og reaktive artritter ved sygdomme klassificeret andetsteds	Postinfective and reactive arthropathies in diseases classified elsewhere	1	1	1	3
M05	Seropositiv leddegigt	Rheumatoid arthritis with rheumatoid factor	1	1	1	3
M06	Andre former for leddegigt	Other rheumatoid arthritis	1	1	1	3
M07	Psoriatisk artropati og artropati ved tarmlidelse	Enteropathic arthropathies	1	1	1	3
M08	Leddegigt hos børn	Juvenile arthritis	1	1	1	3
M09	Leddegigt hos børn ved sygdomme klassificeret andetsteds	Juvenile arthritis in diseases classified elsewhere	1	1	1	3
M10	Urinsur gigt	Gout	1	1	1	3
M11	Andre former for krystalartropati	Other crystal arthropathies	1	1	1	3
M12	Andre artropatier	Other and unspecified arthropathy	1	1	1	3
M13	Andre artritter	Other arthritis	1	1	1	3
M14	Artropatier ved andre sygdomme klassificeret andetsteds	Arthropathies in other diseases classified elsewhere	1	1	1	3
M15	Slidgigt i flere led	Polyosteoarthritis	1	1	1	3
M16	Slidgigt i hofte	Osteoarthritis of hip	1	1	1	3
M17	Slidgigt i knæ	Osteoarthritis of knee	1	1	1	3
M18	Slidgigt i tommelfingers rodled	Osteoarthritis of first carpometacarpal joint	1	1	1	3
M19	Andre former for slidgigt	Other and unspecified osteoarthritis	1	1	1	3
M20	Erhvervede deformiteter i fingre og tæer	Acquired deformities of fingers and toes	1	1	1	3
M21	Andre erhvervede deformiteter af arme og ben	Other acquired deformities of limbs	1	1	1	3
M22	Sygdomme i knæskal	Disorder of patella	1	1	1	3
M23	Lidelser i knæled	Internal derangement of knee	1	1	1	3
M24	Andre ledlidelser	Other specific joint derangements	1	1	1	3
M25	Andre ledlidelser IKA	Other joint disorder, not elsewhere classified	1	1	1	3
M30	Polyarteritis nodosa og beslægtede sygdomme	Polyarteritis nodosa and related conditions	1	1	1	3
M31	Andre nekrotiserende vaskuliter	Other necrotizing vasculopathies	1	1	1	3
M32	Systemisk lupus erythematosus	Systemic lupus erythematosus (SLE)	1	1	1	3
M33	Dermatopolymyositis	Dermatopolymyositis	1	1	1	3
M34	Systemisk sklerodermi	Systemic sclerosis [scleroderma]	1	1	1	3
M35	Andre generaliserede bindevævssygdomme	Other systemic involvement of connective tissue	1	1	1	3
M36	Generaliserede bindevævssygdomme ved sygdomme klassificeret andetsteds	Systemic disorders of connective tissue in diseases classified elsewhere	1	1	1	3
M40	Kyfose og lordose	Kyphosis and lordosis	1	1	1	3
M41	Skoliose	Scoliosis	1	1	1	3
M42	Osteokondrose i rygsøjlen	Spinal osteochondrosis	1	1	1	3
M43	Andre deformerende rygsygdomme	Other deforming dorsopathies	1	1	1	3
M45	Spondylitis ankylopoietica	Ankylosing spondylitis	1	1	1	3
M46	Andre inflammatoriske spondylopatier	Other inflammatory spondylopathies	1	1	1	3
M47	Spondylose	Spondylosis	1	1	1	3
M48	Andre sygdomme i rygsøjlen	Other spondylopathies	1	1	1	3
M49	Sygdomme i rygsøjlen ved sygdomme klassificeret andetsteds	Spondylopathies in diseases classified elsewhere	1	1	1	3
M50	Sygdomme i halshvirvelsøjlens båndskiver	Cervical disc disorders	1	1	1	3
M51	Sygdomme i lumbale og torakale båndskiver	Thoracic, thoracolumbar, and lumbosacral intervertebral disc disorders	1	1	1	3
M53	Andre ryglidelser IKA	Other and unspecified dorsopathies, not elsewhere classified	1	1	1	3
M54	Rygsmerter	Dorsalgia	1	1	1	3
M60	Myositis	Myositis	1	1	1	3
M61	Forkalkning og forbening af muskel	Calcification and ossification of muscle	1	1	1	3
M62	Andre muskelsygdomme	Other disorders of muscle	1	1	1	3
M63	Muskelsygdomme ved sygdomme klassificeret andetsteds	Disorders of muscle in diseases classified elsewhere	1	1	1	3
M65	Betændelse i ledkapselhinde og seneskede	Synovitis and tenosynovitis	1	1	1	3
M66	Spontanruptur af ledkapselhinder og sener	Spontaneous rupture of synovium and tendon	1	1	1	3
M67	Andre sygdomme i ledkapselhinder og sener	Other disorders of synovium and tendon	1	1	1	3
M68	Sygdomme i ledkapselhinder og sener ved sygdomme klassificeret andetsteds	Disorders of synovium and tendon in diseases classified elsewhere	1	1	1	3
M70	Bløddelsgigt opstået ved belastning, overbelastning eller tryk	Soft tissue disorders related to use, overuse and pressure	1	1	1	3
M71	Anden sygdom i slimsæk	Other bursopathies	1	1	1	3
M72	Fibroblastsygdomme	Fibroblastic disorders	1	1	1	3
M73	Bløddelsreumatisme ved sygdomme klassificeret andetsteds	Soft tissue disorders in diseases classified elsewhere	1	1	1	3
M75	Skulderlidelser	Shoulder lesions	1	1	1	3
M76	Entesopatier på ben	Enthesopathies, lower limb, excluding foot	1	1	1	3
M77	Andre entesopatier	Other enthesopathies	1	1	1	3
M79	Anden bløddelsreumatisme IKA	Other and unspecified soft tissue disorders, not elsewhere classified	1	1	1	3
M80	Osteoporose med patologisk fraktur	Osteoporosis with current pathological fracture	1	1	1	3
M81	Osteoporose uden patologisk fraktur	Osteoporosis without current pathological fracture	1	1	1	3
M82	Osteoporose ved sygdom klassificeret andetsteds	Osteoporosis in diseases classified elsewhere	1	1	1	3
M83	Osteomalaci hos voksne	Adult osteomalacia	1	1	1	3
M84	Forstyrrelser i knoglekontinuitet	Disorder of continuity of bone	1	1	1	3
M85	Andre forstyrrelser i knogletæthed og knoglestruktur	Other disorders of bone density and structure	1	1	1	3
M86	Knoglemarvsbetændelse	Osteomyelitis	1	1	1	3
M87	Knoglenekrose	Osteonecrosis	1	1	1	3
M88	Pagets knoglesygdom	Osteitis deformans [Paget's disease of bone]	1	1	1	3
M89	Andre knoglesygdomme	Other disorders of bone	1	1	1	3
M90	Knoglelidelser ved sygdommme klassificeret andetsteds	Osteopathies in diseases classified elsewhere	1	1	1	3
M91	Brusklidelse i hofte og bækken hos unge	Juvenile osteochondrosis of hip and pelvis	1	1	1	3
M92	Andre brusklidelser hos unge	Other juvenile osteochondrosis	1	1	1	3
M93	Andre osteokondropatier	Other osteochondropathies	1	1	1	3
M94	Andre brusksygdomme	Other disorders of cartilage	1	1	1	3
M95	Andre erhvervede deformiteter af muskler og knogler	Other acquired deformities of musculoskeletal system and connective tissue	1	1	1	3
M96	Sygdomme i knogler og muskler efter kirurgiske og medicinske indgreb IKA	Intraoperative and postprocedural complications and disorders of musculoskeletal system, not elsewhere classified	1	1	1	3
M99	Biomekaniske dysfunktioner IKA	Biomechanical lesions, not elsewhere classified	1	1	1	3
N00	Akut nyrebetændelse	Acute nephritic syndrome	1	1	1	3
N01	Akut progredierende nyrebetændelse	Rapidly progressive nephritic syndrome	1	1	1	3
N02	Tilbagevendende og vedvarende blod i urinen	Recurrent and persistent hematuria	1	1	1	3
N03	Kronisk nyrebetændelse	Chronic nephritic syndrome	1	1	1	3
N04	Nefrotisk syndrom	Nephrotic syndrome	1	1	1	3
N05	Nyrebetændelse UNS	Unspecified nephritic syndrome	1	1	1	3
N06	Isoleret protein i urinen med forandringer i nyrevævet	Isolated proteinuria with specified morphological lesion	1	1	1	3
N07	Arvelig nyresygdom IKA	Hereditary nephropathy, not elsewhere classified	1	1	1	3
N08	Glomerulære sygdomme ved sygdomme klassificeret andetsteds	Glomerular disorders in diseases classified elsewhere	1	1	1	3
N10	Akut tubulointerstitiel nefritis	Acute tubulo-interstitial nephritis	1	1	1	3
N11	Kronisk tubulointerstitiel nefritis	Chronic tubulo-interstitial nephritis	1	1	1	3
N12	Tubulo-interstitiel nefritis UNS	Tubulo-interstitial nephritis, not specified as acute or chronic	1	1	1	3
N13	Urinvejslidelser ved afløbshindring og tilbageløb i urinvejene	Obstructive and reflux uropathy	1	1	1	3
N14	Tubulointerstitielle nyresygdomme forårsaget af lægemidler og tungmetaller	Drug- and heavy-metal-induced tubulo-interstitial and tubular conditions	1	1	1	3
N15	Andre tubulointerstitielle nyresygdomme	Other renal tubulo-interstitial diseases	1	1	1	3
N16	Tubulointerstitielle nyresygdomme ved sygdomme klassificeret andetsteds	Renal tubulo-interstitial disorders in diseases classified elsewhere	1	1	1	3
N17	Akut nyreinsufficiens	Acute kidney failure	1	1	1	3
N18	Kronisk nyreinsufficiens	Chronic kidney disease (CKD)	1	1	1	3
N19	Nyreinsufficiens UNS	Unspecified kidney failure	1	1	1	3
N20	Sten i nyre og urinleder	Calculus of kidney and ureter	1	1	1	3
N21	Sten i nedre urinveje	Calculus of lower urinary tract	1	1	1	3
N22	Urinvejssten ved sygdomme klassificeret andetsteds	Calculus of urinary tract in diseases classified elsewhere	1	1	1	3
N23	Nyrekolik UNS	Unspecified renal colic	1	1	1	3
N25	Sygdomme ved nedsat tubulær nyrefunktion	Disorders resulting from impaired renal tubular function	1	1	1	3
N26	Skrumpenyrer UNS	Unspecified contracted kidney	1	1	1	3
N27	Små nyrer af ukendt årsag	Small kidney of unknown cause	1	1	1	3
N28	Andre sygdomme i nyre og urinleder IKA	Other disorders of kidney and ureter, not elsewhere classified	1	1	1	3
N29	Andre sygdomme i nyre og urinleder ved sygdomme klassificeret andetsteds	Other disorders of kidney and ureter in diseases classified elsewhere	1	1	1	3
N30	Blærebetændelse	Cystitis	1	1	1	3
N31	Neuromuskulære funktionsforstyrrelser i urinblæren IKA	Neuromuscular dysfunction of bladder, not elsewhere classified	1	1	1	3
N32	Andre sygdomme i urinblæren	Other disorders of bladder	1	1	1	3
N33	Sygdomme i urinblæren ved sygdomme klassificeret andetsteds	Bladder disorders in diseases classified elsewhere	1	1	1	3
N34	Urinrørsbetændelse og uretrasyndrom	Urethritis and urethral syndrome	1	1	1	3
N35	Urinrørsforsnævring	Urethral stricture	1	1	1	3
N36	Andre sygdomme i urinrøret	Other disorders of urethra	1	1	1	3
N37	Sygdomme i urinrøret ved sygdom klassificeret andetsteds	Urethral disorders in diseases classified elsewhere	1	1	1	3
N39	Andre sygdomme i urinvejene	Other disorders of urinary system	1	1	1	3
N40	Forstørret blærehalskirtel	Enlarged prostate	0	1	0	3
N41	Betændelse i blærehalskirtlen	Inflammatory diseases of prostate	0	1	0	3
N42	Andre sygdomme i blærehalskirtlen	Other and unspecified disorders of prostate	0	1	0	3
N43	Vandbrok og sædbrok	Hydrocele and spermatocele	0	1	0	3
N44	Torsio testis	Noninflammatory disorders of testis	0	1	0	3
N45	Betændelse i testikel og bitestikel	Orchitis and epididymitis	0	1	0	3
N46	Mandlig sterilitet	Male infertility	0	1	0	3
N47	Sygdomme i forhuden	Disorders of prepuce	0	1	0	3
N48	Andre sygdomme i penis	Other disorders of penis	0	1	0	3
N49	Andre betændelsestilstande i de mandlige kønsorganer IKA	Inflammatory disorders of male genital organs, not elsewhere classified	0	1	0	3
N50	Andre sygdomme i de mandlige kønsorganer	Other and unspecified disorders of male genital organs	0	1	0	3
N51	Sygdomme i mandlige kønsorganer ved sygdomme klassificeret andetsteds	Disorders of male genital organs in diseases classified elsewhere	0	1	0	3
N60	Godartet dysplasi i brystkirtel	Benign mammary dysplasia	1	1	1	3
N61	Ikke-puerperal betændelse i brystkirtel	Inflammatory disorders of breast	1	1	1	3
N62	Store bryster	Hypertrophy of breast	1	1	1	3
N63	Knude i bryst UNS	Unspecified lump in breast	1	1	1	3
N64	Andre sygdomme i brystkirtel	Other disorders of breast	1	1	1	3
N70	Betændelse i æggeleder og æggestok	Salpingitis and oophoritis	0	0	1	3
N71	Betændelsestilstande i livmoderen, undtagen livmoderhalsen	Inflammatory disease of uterus, except cervix	0	0	1	3
N72	Betændelsestilstande i livmoderhalsen	Inflammatory disease of cervix uteri	0	0	1	3
N73	Anden form for underlivsbetændelse	Other female pelvic inflammatory diseases	0	0	1	3
N74	Underlivsbetændelse ved sygdom klassificeret andetsteds	Female pelvic inflammatory disorders in diseases classified elsewhere	0	0	1	3
N75	Sygdom i Bartholins kirtler	Diseases of Bartholin's gland	0	0	1	3
N76	Andre betændelsessygdomme i skede og ydre kvindelige kønsdele	Other inflammation of vagina and vulva	0	0	1	3
N77	Sår og betændelse i skede og ydre kvindelige kønsdele ved sygdomme klassificeret andetsteds	Vulvovaginal ulceration and inflammation in diseases classified elsewhere	0	0	1	3
N80	Endometriose	Endometriosis	0	0	1	3
N81	Nedsynkning og fremfald af kvindelige kønsdele	Female genital prolapse	0	0	1	3
N82	Fistler i kvindelige kønsorganer	Fistulae involving female genital tract	0	0	1	3
N83	Ikke-inflammatoriske sygdomme i æggestokke, æggeledere og parametrie	Noninflammatory disorders of ovary, fallopian tube and broad ligament	0	0	1	3
N84	Polypper i kvindelige kønsorganer	Polyp of female genital tract	0	0	1	3
N85	Andre ikke-inflammatoriske sygdomme i livmoderen	Other noninflammatory disorders of uterus, except cervix	0	0	1	3
N86	Sår og ektropi på livmoderhalsen	Erosion and ectropion of cervix uteri	0	0	1	3
N87	Celleforandringer i slimhinde på livmoderhalsen	Dysplasia of cervix uteri	0	0	1	3
N88	Andre ikke-inflammatoriske sygdomme i livmoderhalsen	Other noninflammatory disorders of cervix uteri	0	0	1	3
N89	Andre ikke-inflammatoriske sygdomme i vagina	Other noninflammatory disorders of vagina	0	0	1	3
N90	Andre ikke-inflammatoriske sygdomme i kvindens ydre kønsdele	Other noninflammatory disorders of vulva and perineum	0	0	1	3
N91	Manglende, sparsom og sjælden menstruation	Absent, scanty and rare menstruation	0	0	1	3
N92	Kraftig, hyppig og uregelmæssig menstruation	Excessive, frequent and irregular menstruation	0	0	1	3
N93	Anden abnorm blødning fra livmoderen og vagina	Other abnormal uterine and vaginal bleeding	0	0	1	3
N94	Smerter og andre tilstande forbundet med kvindelige kønsorganer og menstruation	Pain and other conditions associated with female genital organs and menstrual cycle	0	0	1	3
N95	Klimakterielle tilstande	Menopausal and other perimenopausal disorders	0	0	1	3
N96	Gentagne spontane aborter	Recurrent pregnancy loss	0	0	1	3
N97	Kvindelig infertilitet	Female infertility	0	0	1	3
N98	Komplikationer til kunstig befrugtning	Complications associated with artificial fertilization	0	0	1	3
N99	Tilstande i urin- og kønsorganer efter kirurgiske og medicinske indgreb IKA	Intraoperative and postprocedural complications and disorders of genitourinary system, not elsewhere classified	1	1	1	3
O00	Graviditet uden for livmoderen	Ectopic pregnancy	0	0	1	3
O01	Blæremola	Hydatidiform mole	0	0	1	3
O02	Andre unormale graviditetsprodukter	Other abnormal products of conception	0	0	1	3
O03	Spontan abort	Spontaneous abortion	0	0	1	3
O04	Fremkaldt abort før udgangen af 12. graviditetsuge	Complications following (induced) termination of pregnancy	0	0	1	3
O05	Fremkaldt abort efter udgangen af 12. graviditetsuge	Other abortion	0	0	1	3
O06	Anden fremkaldt abort med samrådstilladelse	Unspecified abortion	0	0	1	3
O07	Mislykket fremkaldelse af abort	Failed attempted termination of pregnancy	0	0	1	3
O08	Komplikation efter abort, ektopisk graviditet og mola	Complications following ectopic and molar pregnancy	0	0	1	3
O10	Graviditet, fødsel og barsel med forud bestående komplicerende blodtryksforhøjelse	Pre-existing hypertension complicating pregnancy, childbirth and the puerperium	0	0	1	3
O11	Præeklampsi ved forud bestående kronisk hypertension	Pre-existing hypertension with pre-eclampsia	0	0	1	3
O12	Graviditetsbetinget ødem og proteiner i urinen uden blodtryksforhøjelse	Gestational [pregnancy-induced] edema and proteinuria without hypertension	0	0	1	3
O13	Graviditetsbetinget blodtryksforhøjelse uden proteiner i urinen	Gestational [pregnancy-induced] hypertension without significant proteinuria	0	0	1	3
O14	Præeklampsi	Pre-eclampsia	0	0	1	3
O15	Fødselskrampe	Eclampsia	0	0	1	3
O16	Forhøjet blodtryk uden nærmere specificering under graviditet	Unspecified maternal hypertension	0	0	1	3
O20	Blødning tidligt i graviditeten	Hemorrhage in early pregnancy	0	0	1	3
O21	Opkastninger i graviditeten	Excessive vomiting in pregnancy	0	0	1	3
O22	Venøse komplikationer og hæmorider i graviditeten	Venous complications and hemorrhoids in pregnancy	0	0	1	3
O23	Underlivs- og urinvejsinfektioner i graviditeten	Infections of genitourinary tract in pregnancy	0	0	1	3
O24	Diabetes under graviditet, fødsel og barsel	Diabetes mellitus in pregnancy, childbirth, and the puerperium	0	0	1	3
O25	Fejlernæring under graviditet, fødsel og barselsperiode	Malnutrition in pregnancy, childbirth and the puerperium	0	0	1	3
O26	Andre sygdomme overvejende relateret til graviditeten	Maternal care for other conditions predominantly related to pregnancy	0	0	1	3
O28	Abnorme fund ved graviditet	Abnormal findings on antenatal screening of mother	0	0	1	3
O29	Komplikationer til anæstesi i graviditeten	Complications of anesthesia during pregnancy	0	0	1	3
O30	Flerfoldsgraviditet	Multiple gestation	0	0	1	3
O31	Komplikationer, som er specifikke for flerfoldsgraviditet	Complications specific to multiple gestation	0	0	1	3
O32	Graviditet med erkendt eller mistænkt abnorm fosterstilling	Maternal care for malpresentation of fetus	0	0	1	3
O33	Graviditet med erkendt eller mistænkt mekanisk misforhold	Maternal care for disproportion	0	0	1	3
O34	Graviditet med erkendt eller mistænkt abnorm tilstand i den bløde fødselsvej	Maternal care for abnormality of pelvic organs	0	0	1	3
O35	Graviditet med erkendt eller mistænkt unormalt eller beskadiget foster	Maternal care for known or suspected fetal abnormality and damage	0	0	1	3
O36	Graviditet med andre abnorme tilstande hos foster	Maternal care for other fetal problems	0	0	1	3
O40	Graviditet med for meget fostervand	Polyhydramnios	0	0	1	3
O41	Andre sygdomme i amnionvæske og fosterhinder	Other disorders of amniotic fluid and membranes	0	0	1	3
O42	Vandafgang	Premature rupture of membranes	0	0	1	3
O43	Sygdomme i moderkagen	Placental disorders	0	0	1	3
O44	Forliggende moderkage	Placenta previa	0	0	1	3
O45	For tidlig løsning af moderkagen	Premature separation of placenta [abruptio placentae]	0	0	1	3
O46	Vaginalblødning før fødsel IKA	Antepartum hemorrhage, not elsewhere classified	0	0	1	3
O47	Plukkeveer og truende for tidlig fødsel	False labor	0	0	1	3
O48	Overbåren graviditet	Late pregnancy	0	0	1	3
O49	Graviditetslængde som hovedindikation for igangsættelse af fødsel	Induction of labour due to prolonged gestation	0	0	1	3
O60	Veer før termin	Preterm labor	0	0	1	3
O61	Mislykket igangsættelse af fødsel	Failed induction of labor	0	0	1	3
O62	Veabnormiteter	Abnormalities of forces of labor	0	0	1	3
O63	Langvarig fødsel	Long labor	0	0	1	3
O64	Fødsel kompliceret af abnorm fosterstilling	Obstructed labor due to malposition and malpresentation of fetus	0	0	1	3
O65	Fødsel kompliceret af abnormt bækken	Obstructed labor due to maternal pelvic abnormality	0	0	1	3
O66	Kompliceret fødsel af anden årsag	Other obstructed labor	0	0	1	3
O67	Fødsel kompliceret af blødning IKA	Labor and delivery complicated by intrapartum hemorrhage, not elsewhere classified	0	0	1	3
O68	Fødsel kompliceret af mistanke om asfyksi hos foster	Labor and delivery complicated by abnormality of fetal acid-base balance	0	0	1	3
O69	Fødsel med navlestrengskomplikation	Labor and delivery complicated by umbilical cord complications	0	0	1	3
O70	Bristning af mellemkød og slimhinder ved fødsel	Perineal laceration during delivery	0	0	1	3
O71	Andre fødselslæsioner	Other obstetric trauma	0	0	1	3
O72	Blødning i efterbyrdsperioden	Postpartum hemorrhage	0	0	1	3
O73	Fastsiddende moderkage og fosterhinder	Retained placenta and membranes, without hemorrhage	0	0	1	3
O74	Komplikationer til anæstesi ved fødsel	Complications of anesthesia during labor and delivery	0	0	1	3
O75	Andre fødselskomplikationer IKA	Other complications of labor and delivery, not elsewhere classified	0	0	1	3
O80	Spontan enkeltfødsel	Encounter for full-term uncomplicated delivery	0	0	1	3
O81	Instrumentel enkeltfødsel	Single delivery by forceps and vacuum extractor	0	0	1	3
O82	Enkeltfødsel ved kejsersnit	Encounter for cesarean delivery without indication	0	0	1	3
O83	Andre former for enkeltfødsel	Other assisted single delivery	0	0	1	3
O84	Flerfoldsfødsel	Multiple delivery	0	0	1	3
O85	Barselsfeber	Puerperal sepsis	0	0	1	3
O86	Andre infektioner i barselsperioden	Other puerperal infections	0	0	1	3
O87	Venøse komplikationer og hæmorider under barselsperioden	Venous complications and hemorrhoids in the puerperium	0	0	1	3
O88	Obstetrisk emboli	Obstetric embolism	0	0	1	3
O89	Komplikationer til anæstesi i barselsperioden	Complications of anesthesia during the puerperium	0	0	1	3
O90	Komplikationer i barselsperioden IKA	Complications of the puerperium, not elsewhere classified	0	0	1	3
O91	Infektioner i brystkirtel og brystvorte i forbindelse med fødslen	Infections of breast associated with pregnancy, the puerperium and lactation	0	0	1	3
O92	Andre forstyrrelser i brystkirtel og amning i barselsperioden	Other disorders of breast and disorders of lactation associated with pregnancy and the puerperium	0	0	1	3
O98	Infektioner og parasitære sygdomme hos moderen, som klassificeres i andre kapitler, men som komplicerer graviditet, fødsel og barselsperiode	Maternal infectious and parasitic diseases classifiable elsewhere but complicating pregnancy, childbirth and the puerperium	0	0	1	3
O99	Andre sygdomme hos moderen, som klassificeres i andre kapitler, men som komplicerer graviditet, fødsel og barselsperiode	Other maternal diseases classifiable elsewhere but complicating pregnancy, childbirth and the puerperium	0	0	1	3
P00	Følger for nyfødt forårsaget af forhold hos moder uden forbindelse med det aktuelle graviditet	Newborn (suspected to be) affected by maternal conditions that may be unrelated to present pregnancy	1	1	1	3
P01	Følger for nyfødt som følge af komplikationer til det aktuelle graviditet	Newborn (suspected to be) affected by maternal complications of pregnancy	1	1	1	3
P02	Følger for nyfødt forårsaget af abnormitet ved placenta, navlestreng og fosterhinder	Newborn (suspected to be) affected by complications of placenta, cord and membranes	1	1	1	3
P03	Følger for nyfødt ved andre fødselskomplikationer	Newborn (suspected to be) affected by other complications of labor and delivery	1	1	1	3
P04	Følger for nyfødt ved toksiske stoffer overført gennem placenta eller modermælk	Newborn (suspected to be) affected by noxious substances transmitted via placenta or breast milk	1	1	1	3
P05	Langsom vækst og underernæring af fosteret	Disorders of newborn related to slow fetal growth and fetal malnutrition	1	1	1	3
P07	Tilstande hos nyfødt ved tidlig fødsel og lav vægt IKA	Disorders of newborn related to short gestation and low birth weight, not elsewhere classified	1	1	1	3
P08	Tilstande hos nyfødt ved forlænget graviditet og høj fødselsvægt	Disorders of newborn related to long gestation and high birth weight	1	1	1	3
P10	Fødselslæsioner med intrakranielle skader og blødninger	Intracranial laceration and hemorrhage due to birth injury	1	1	1	3
P11	Andre fødselslæsioner i centralnervesystemet	Other birth injuries to central nervous system	1	1	1	3
P12	Fødselslæsioner af skalp	Birth injury to scalp	1	1	1	3
P13	Fødselslæsioner af skelettet	Birth injury to skeleton	1	1	1	3
P14	Fødselslæsioner af det perifere nervesystem	Birth injury to peripheral nervous system	1	1	1	3
P15	Andre fødselslæsioner	Other birth injuries	1	1	1	3
P20	Iltmangel hos foster	Intrauterine hypoxia	1	1	1	3
P21	Iltmangel ved fødsel	Birth asphyxia	1	1	1	3
P22	Respiratorisk distress hos nyfødt	Respiratory distress of newborn	1	1	1	3
P23	Medfødt lungebetændelse	Congenital pneumonia	1	1	1	3
P24	Tilstande hos nyfødt forårsaget af aspiration	Neonatal aspiration	1	1	1	3
P25	Interstitielt emfysem og beslægtede tilstande opstået i perinatalperioden	Interstitial emphysema and related conditions originating in the perinatal period	1	1	1	3
P26	Blødning i lungerne opstået i perinatalperioden	Pulmonary hemorrhage originating in the perinatal period	1	1	1	3
P27	Kroniske luftvejssygdomme opstået i perinatalperioden	Chronic respiratory disease originating in the perinatal period	1	1	1	3
P28	Andre luftvejssygdomme opstået i perinatalperioden	Other respiratory conditions originating in the perinatal period	1	1	1	3
P29	Kredsløbssygdomme opstået i perinatalperioden	Cardiovascular disorders originating in the perinatal period	1	1	1	3
P35	Medfødt virusinfektion	Congenital viral diseases	1	1	1	3
P36	Bakteriel sepsis hos nyfødt	Bacterial sepsis of newborn	1	1	1	3
P37	Andre medfødte infektiøse og parasitære sygdomme	Other congenital infectious and parasitic diseases	1	1	1	3
P38	Betændelse i navle hos nyfødt	Omphalitis of newborn	1	1	1	3
P39	Andre infektioner specifikke for perinatalperioden	Other infections specific to the perinatal period	1	1	1	3
P50	Blodtab opstået før eller under fødsel	Newborn affected by intrauterine (fetal) blood loss	1	1	1	3
P51	Navleblødning hos nyfødt	Umbilical hemorrhage of newborn	1	1	1	3
P52	Ikke-traumatisk hjerneblødning hos nyfødt	Intracranial nontraumatic hemorrhage of newborn	1	1	1	3
P53	Blødningstendens hos nyfødt	Hemorrhagic disease of newborn	1	1	1	3
P54	Andre former for blødning hos nyfødt	Other neonatal hemorrhages	1	1	1	3
P55	Hæmolytisk sygdom hos nyfødt	Hemolytic disease of newborn	1	1	1	3
P56	Universel væskeansamling hos foster ved hæmolytisk sygdom	Hydrops fetalis due to hemolytic disease	1	1	1	3
P57	Kernikterus	Kernicterus	1	1	1	3
P58	Gulsot hos nyfødt ved anden svær hæmolyse	Neonatal jaundice due to other excessive hemolysis	1	1	1	3
P59	Gulsot hos nyfødt af andre og ikke specificerede årsager	Neonatal jaundice from other and unspecified causes	1	1	1	3
P60	Udbredt intravaskulær koagulation hos nyfødt	Disseminated intravascular coagulation of newborn	1	1	1	3
P61	Andre perinatale blodsygdomme	Other perinatal hematological disorders	1	1	1	3
P70	Forbigående forstyrrelse i kulhydratomsætningen hos nyfødt	Transitory disorders of carbohydrate metabolism specific to newborn	1	1	1	3
P71	Forbigående forstyrrelse i kalcium- og magnesiumomsætningen hos nyfødt	Transitory neonatal disorders of calcium and magnesium metabolism	1	1	1	3
P72	Andre forbigående hormonforstyrrelser hos nyfødt	Other transitory neonatal endocrine disorders	1	1	1	3
P74	Andre forbigående elektrolyt- og stofskifteforstyrrelser hos nyfødt	Other transitory neonatal electrolyte and metabolic disturbances	1	1	1	3
P75	Mekoniumileus ved cystisk fibrose	Meconium ileus in cystic fibrosis	1	1	1	3
P76	Anden form for tarmobstruktion hos nyfødt	Other intestinal obstruction of newborn	1	1	1	3
P77	Nekrotiserende tarmbetændelse hos nyfødt	Necrotizing enterocolitis of newborn	1	1	1	3
P78	Andre perinatale sygdomme i fordøjelsessystemet	Other perinatal digestive system disorders	1	1	1	3
P80	Nedsat legemstemperatur hos nyfødt	Hypothermia of newborn	1	1	1	3
P81	Andre forstyrrelser i regulation af legemstemperaturen hos nyfødt	Other disturbances of temperature regulation of newborn	1	1	1	3
P83	Andre tilstande i huden hos nyfødt	Other conditions of integument specific to newborn	1	1	1	3
P90	Kramper hos nyfødt	Convulsions of newborn	1	1	1	3
P91	Andre cerebrale forstyrrelser hos nyfødt	Other disturbances of cerebral status of newborn	1	1	1	3
P92	Ernæringsproblemer hos nyfødt	Feeding problems of newborn	1	1	1	3
P93	Utilsigtet virkning af lægemidler givet til nyfødt	Reactions and intoxications due to drugs administered to newborn	1	1	1	3
P94	Forstyrrelser i muskeltonus hos nyfødt	Disorders of muscle tone of newborn	1	1	1	3
P96	Andre sygdomme i perinatalperioden	Other conditions originating in the perinatal period	1	1	1	3
Q00	Mangel på hjerne og lignende misdannelser	Anencephaly and similar malformations	1	1	1	3
Q01	Hjernebrok	Encephalocele	1	1	1	3
Q02	Mikrocefali	Microcephaly	1	1	1	3
Q03	Medfødt hydrocefalus	Congenital hydrocephalus	1	1	1	3
Q04	Andre medfødte misdannelser af hjernen	Other congenital malformations of brain	1	1	1	3
Q05	Spina bifida	Spina bifida	1	1	1	3
Q06	Andre medfødte misdannelser i rygmarv	Other congenital malformations of spinal cord	1	1	1	3
Q07	Andre medfødte misdannelser i nervesystemet	Other congenital malformations of nervous system	1	1	1	3
Q10	Medfødte misdannelser af øjenlåg, tåreapparat og øjenhule	Congenital malformations of eyelid, lacrimal apparatus and orbit	1	1	1	3
Q11	Manglende, lille og stort øjeæble	Anophthalmos, microphthalmos and macrophthalmos	1	1	1	3
Q12	Medfødte misdannelser i øjets linse	Congenital lens malformations	1	1	1	3
Q13	Medfødte misdannelser i forreste del af øje	Congenital malformations of anterior segment of eye	1	1	1	3
Q14	Medfødte misdannelser i bageste del af øje	Congenital malformations of posterior segment of eye	1	1	1	3
Q15	Andre medfødte misdannelser i øje	Other congenital malformations of eye	1	1	1	3
Q16	Medfødte misdannelser i øre med nedsat hørelse	Congenital malformations of ear causing impairment of hearing	1	1	1	3
Q17	Andre medfødte misdannelser i øre	Other congenital malformations of ear	1	1	1	3
Q18	Andre medfødte misdannelser i ansigt og hals	Other congenital malformations of face and neck	1	1	1	3
Q20	Medfødte misdannelser af hjertekamre	Congenital malformations of cardiac chambers and connections	1	1	1	3
Q21	Medfødte misdannelser af hjerteskillevæg	Congenital malformations of cardiac septa	1	1	1	3
Q22	Medfødte misdannelser af pulmonal- og trikuspidalklapper	Congenital malformations of pulmonary and tricuspid valves	1	1	1	3
Q23	Medfødte misdannelser af aorta- og mitralklapperne	Congenital malformations of aortic and mitral valves	1	1	1	3
Q24	Andre medfødte misdannelser i hjerte	Other congenital malformations of heart	1	1	1	3
Q25	Medfødte misdannelser i de store arterier	Congenital malformations of great arteries	1	1	1	3
Q26	Medfødte misdannelser i de store vener	Congenital malformations of great veins	1	1	1	3
Q27	Andre medfødte misdannelser i det perifere kredsløb	Other congenital malformations of peripheral vascular system	1	1	1	3
Q28	Andre medfødte misdannelser i kredsløbsorganerne	Other congenital malformations of circulatory system	1	1	1	3
Q30	Medfødte misdannelser i næsen	Congenital malformations of nose	1	1	1	3
Q31	Medfødte misdannelser i strubehovedet	Congenital malformations of larynx	1	1	1	3
Q32	Medfødte misdannelser i luftrør og bronkier	Congenital malformations of trachea and bronchus	1	1	1	3
Q33	Medfødte lungemisdannelser	Congenital malformations of lung	1	1	1	3
Q34	Andre medfødte misdannelser i åndedrætsorganer	Other congenital malformations of respiratory system	1	1	1	3
Q35	Ganespalte	Cleft palate	1	1	1	3
Q36	Læbespalte	Cleft lip	1	1	1	3
Q37	Læbe-gumme-ganespalte	Cleft palate with cleft lip	1	1	1	3
Q38	Andre medfødte misdannelser i tunge, mund og svælg	Other congenital malformations of tongue, mouth and pharynx	1	1	1	3
Q39	Medfødte misdannelser i spiserør	Congenital malformations of esophagus	1	1	1	3
Q40	Andre medfødte misdannelser i øvre fordøjelsesorganer	Other congenital malformations of upper alimentary tract	1	1	1	3
Q41	Agenesi, atresi og medfødt stenose af tyndtarm	Congenital absence, atresia and stenosis of small intestine	1	1	1	3
Q42	Agenesi, atresi og medfødt stenose af tyktarm, endetarm og analkanal	Congenital absence, atresia and stenosis of large intestine	1	1	1	3
Q43	Andre medfødte misdannelser i tarmkanalen	Other congenital malformations of intestine	1	1	1	3
Q44	Medfødte misdannelser i galdeblære, galdegange og lever	Congenital malformations of gallbladder, bile ducts and liver	1	1	1	3
Q45	Andre medfødte misdannelser i fordøjelsesorganer	Other congenital malformations of digestive system	1	1	1	3
Q50	Medfødte misdannelser i æggestokke, æggeledere og livmoderens ligamenter	Congenital malformations of ovaries, fallopian tubes and broad ligaments	0	0	1	3
Q51	Medfødte misdannelser i livmoder og livmoderhals	Congenital malformations of uterus and cervix	0	0	1	3
Q52	Andre medfødte misdannelser i kvindelige kønsorganer	Other congenital malformations of female genitalia	0	0	1	3
Q53	Manglende nedsynkning af testikler	Undescended and ectopic testicle	0	1	0	3
Q54	Hypospadi	Hypospadias	0	1	0	3
Q55	Andre medfødte misdannelser i mandlige kønsorganer	Other congenital malformations of male genital organs	0	1	0	3
Q56	Interseksualitet og pseudohermafroditisme	Indeterminate sex and pseudohermaphroditism	1	1	1	3
Q60	Helt og delvist manglende nyre	Renal agenesis and other reduction defects of kidney	1	1	1	3
Q61	Cystenyre	Cystic kidney disease	1	1	1	3
Q62	Medfødte afløbshindringer i nyrebækken og medfødte misdannelser i urinleder	Congenital obstructive defects of renal pelvis and congenital malformations of ureter	1	1	1	3
Q63	Andre medfødte misdannelser i nyre	Other congenital malformations of kidney	1	1	1	3
Q64	Andre medfødte misdannelser i urinveje	Other congenital malformations of urinary system	1	1	1	3
Q65	Medfødte misdannelser i hofte	Congenital deformities of hip	1	1	1	3
Q66	Medfødte misdannelser i fod	Congenital deformities of feet	1	1	1	3
Q67	Medfødte misdannelser i knogler og muskler i hoved, ansigt, rygsøjle og brystkasse	Congenital musculoskeletal deformities of head, face, spine and chest	1	1	1	3
Q68	Andre medfødte misdannelser i muskler og knogler	Other congenital musculoskeletal deformities	1	1	1	3
Q69	Overtallige fingre og tæer	Polydactyly	1	1	1	3
Q70	Sammenvoksning af fingre og tæer	Syndactyly	1	1	1	3
Q71	Mangelfuld udvikling af overekstremitet	Reduction defects of upper limb	1	1	1	3
Q72	Mangelfuld udvikling af underekstremitet	Reduction defects of lower limb	1	1	1	3
Q73	Mangelfuld udvikling af ekstremitet uden specifikation	Reduction defects of unspecified limb	1	1	1	3
Q74	Andre medfødte misdannelser af arme og ben	Other congenital malformations of limb(s)	1	1	1	3
Q75	Andre medfødte misdannelser af knogler i kranie og ansigt	Other congenital malformations of skull and face bones	1	1	1	3
Q76	Medfødte misdannelser i rygsøjle og brystkasse	Congenital malformations of spine and bony thorax	1	1	1	3
Q77	Mangelfuld vækst af knoglevæv og brusk i rørknogler og rygsøjle	Osteochondrodysplasia with defects of growth of tubular bones and spine	1	1	1	3
Q78	Andre former for mangelfuld udvikling af knogle og brusk	Other osteochondrodysplasias	1	1	1	3
Q79	Medfødte misdannelser i muskler og knogler IKA	Congenital malformations of musculoskeletal system, not elsewhere classified	1	1	1	3
Q80	Medfødt iktyose	Congenital ichthyosis	1	1	1	3
Q81	Epidermolysis bullosa	Epidermolysis bullosa	1	1	1	3
Q82	Andre medfødte misdannelser af hud	Other congenital malformations of skin	1	1	1	3
Q83	Medfødte misdannelser af mamma	Congenital malformations of breast	1	1	1	3
Q84	Andre medfødte misdannelser af huddækket	Other congenital malformations of integument	1	1	1	3
Q85	Tumoragtige dannelser på nervesystemet	Phakomatoses, not elsewhere classified	1	1	1	3
Q86	Medfødte misdannelsessyndromer med kendte årsager IKA	Congenital malformation syndromes due to known exogenous causes, not elsewhere classified	1	1	1	3
Q87	Andre specificerede medfødte misdannelsessyndromer i flere organsystemer	Other specified congenital malformation syndromes affecting multiple systems	1	1	1	3
Q89	Andre medfødte misdannelser IKA	Other congenital malformations, not elsewhere classified	1	1	1	3
Q90	Downs syndrom	Down syndrome	1	1	1	3
Q91	Edwards og Pataus syndromer	Trisomy 18 and Trisomy 13	1	1	1	3
Q92	Andre trisomier og partielle trisomier i autosomale kromosomer IKA	Other trisomies and partial trisomies of the autosomes, not elsewhere classified	1	1	1	3
Q93	Autosomale deletioner og monosomier IKA	Monosomies and deletions from the autosomes, not elsewhere classified	1	1	1	3
Q95	Balancerede ombytninger i kromosomer og kromosommarkører IKA	Balanced rearrangements and structural markers, not elsewhere classified	1	1	1	3
Q96	Turners syndrom	Turner's syndrome	0	0	1	3
Q97	Andre kønskromosomanomalier med kvindelig fænotype IKA	Other sex chromosome abnormalities, female phenotype, not elsewhere classified	0	0	1	3
Q98	Andre kønskromosomanomalier med mandlig fænotype IKA	Other sex chromosome abnormalities, male phenotype, not elsewhere classified	0	1	0	3
Q99	Andre kønskromosomanomalier IKA	Other chromosome abnormalities, not elsewhere classified	1	1	1	3
S00	Overfladisk læsion af hovedet	Superficial injury of head	1	1	1	3
S01	Åbent sår på hoved	Open wound of head	1	1	1	3
S02	Kraniebrud og brud af ansigtsknogler	Fracture of skull and facial bones	1	1	1	3
S03	Ledskred og forvridning af ledbånd på hovedet	Dislocation and sprain of joints and ligaments of head	1	1	1	3
S04	Læsioner af hjernenerve	Injury of cranial nerve	1	1	1	3
S05	Læsion af øje og øjenhule	Injury of eye and orbit	1	1	1	3
S06	Intrakranielle læsioner	Intracranial injury	1	1	1	3
S07	Knusningslæsion på hovedet	Crushing injury of head	1	1	1	3
S08	Traumatisk amputation af dele af hovedet	Avulsion and traumatic amputation of part of head	1	1	1	3
S09	Anden og ikke specificeret læsion i hovedet	Other and unspecified injuries of head	1	1	1	3
S10	Overfladisk læsion på halsen	Superficial injury of neck	1	1	1	3
S11	Åbent sår på halsen	Open wound of neck	1	1	1	3
S12	Fraktur i halsregionen	Fracture of cervical vertebra and other parts of neck	1	1	1	3
S13	Luksation og distorsion af led og ligamenter på halsen	Dislocation and sprain of joints and ligaments at neck level	1	1	1	3
S14	Læsion af nerver og rygmarv i halsregionen	Injury of nerves and spinal cord at neck level	1	1	1	3
S15	Læsion af blodkar i halsregionen	Injury of blood vessels at neck level	1	1	1	3
S16	Læsion af muskler og sener i halsregionen	Injury of muscle, fascia and tendon at neck level	1	1	1	3
S17	Knusningslæsion på halsen	Crushing injury of neck	1	1	1	3
S18	Traumatisk amputation af hovedet	Traumatic amputation at neck level	1	1	1	3
S19	Andre og ikke specificerede læsioner på halsen	Other specified and unspecified injuries of neck	1	1	1	3
S20	Overfladisk læsion af thorax	Superficial injury of thorax	1	1	1	3
S21	Åbent sår på thorax	Open wound of thorax	1	1	1	3
S22	Fraktur af ribben, brystbenet og torakale rygsøjle	Fracture of rib(s), sternum and thoracic spine	1	1	1	3
S23	Luksation og distorsion af led og ligamenter i thoraxskelettet	Dislocation and sprain of joints and ligaments of thorax	1	1	1	3
S24	Læsion af nerver og rygmarv i brystregionen	Injury of nerves and spinal cord at thorax level	1	1	1	3
S25	Læsion af blodkar i thorax	Injury of blood vessels of thorax	1	1	1	3
S26	Læsion af hjertet	Injury of heart	1	1	1	3
S27	Læsion af andre og ikke specificerede organer i thorax	Injury of other and unspecified intrathoracic organs	1	1	1	3
S28	Knusningslæsion af thorax og traumatisk amputation af dele af thorax	Crushing injury of thorax, and traumatic amputation of part of thorax	1	1	1	3
S29	Andre og ikke specificerede læsioner af thorax	Other and unspecified injuries of thorax	1	1	1	3
S30	Overfladisk læsion af abdomen, lænden og bækkenet	Superficial injury of abdomen, lower back, pelvis and external genitals	1	1	1	3
S31	Åbent sår på abdomen, lænden og bækkenet	Open wound of abdomen, lower back, pelvis and external genitals	1	1	1	3
S32	Fraktur af lumbale rygsøjle og bækkenet	Fracture of lumbar spine and pelvis	1	1	1	3
S33	Luksation og distorsion af led og ligamenter i lumbale rygsøjle og bækkenet	Dislocation and sprain of joints and ligaments of lumbar spine and pelvis	1	1	1	3
S34	Læsion af nerver og rygmarv i lænde- og bækkenregionen	Injury of lumbar and sacral spinal cord and nerves at abdomen, lower back and pelvis level	1	1	1	3
S35	Læsion af blodkar i abdomen, lænden og bækkenet	Injury of blood vessels at abdomen, lower back and pelvis level	1	1	1	3
S36	Læsion af organer i bughulen	Injury of intra-abdominal organs	1	1	1	3
S37	Læsion af bækkenorganer	Injury of urinary and pelvic organs	1	1	1	3
S38	Knusningslæsion og traumatisk amputation af dele af abdomen, lænden og bækkenet	Crushing injury and traumatic amputation of abdomen, lower back, pelvis and external genitals	1	1	1	3
S39	Andre og ikke specificerede læsioner af abdomen, lænden og bækkenet	Other and unspecified injuries of abdomen, lower back, pelvis and external genitals	1	1	1	3
S40	Overfladisk læsion af skulder og overarm	Superficial injury of shoulder and upper arm	1	1	1	3
S41	Åbent sår på skulder og overarm	Open wound of shoulder and upper arm	1	1	1	3
S42	Fraktur af skulder og overarm	Fracture of shoulder and upper arm	1	1	1	3
S43	Luksation og distorsion af led og ligamenter i skulderregion	Dislocation and sprain of joints and ligaments of shoulder girdle	1	1	1	3
S44	Læsion af nerver i skulderregion og overarm	Injury of nerves at shoulder and upper arm level	1	1	1	3
S45	Læsion af blodkar i skulderregion og overarm	Injury of blood vessels at shoulder and upper arm level	1	1	1	3
S46	Læsion af muskler og sener i skulder og overarm	Injury of muscle, fascia and tendon at shoulder and upper arm level	1	1	1	3
S47	Knusningslæsion af skulderregion og overarm	Crushing injury of shoulder and upper arm	1	1	1	3
S48	Traumatisk amputation af skulder og overarm	Traumatic amputation of shoulder and upper arm	1	1	1	3
S49	Andre og ikke specificerede læsioner af skulderregion og overarm	Other and unspecified injuries of shoulder and upper arm	1	1	1	3
S50	Overfladisk læsion af albueregion og underarm	Superficial injury of elbow and forearm	1	1	1	3
S51	Åbent sår på albueregion og underarm	Open wound of elbow and forearm	1	1	1	3
S52	Fraktur af albue og underarm	Fracture of forearm	1	1	1	3
S53	Luksation og distorsion af led og ligamenter i albueregion	Dislocation and sprain of joints and ligaments of elbow	1	1	1	3
S54	Læsion af nerver i albueregion og underarm	Injury of nerves at forearm level	1	1	1	3
S55	Læsion af blodkar i albueregion og underarm	Injury of blood vessels at forearm level	1	1	1	3
S56	Læsion af muskler og sener i underarm	Injury of muscle, fascia and tendon at forearm level	1	1	1	3
S57	Knusningslæsion af albue og underarm	Crushing injury of elbow and forearm	1	1	1	3
S58	Traumatisk amputation af albue og underarm	Traumatic amputation of elbow and forearm	1	1	1	3
S59	Andre og ikke specificerede læsioner af albue og underarm	Other and unspecified injuries of elbow and forearm	1	1	1	3
S60	Overfladisk læsion af håndled og hånd	Superficial injury of wrist, hand and fingers	1	1	1	3
S61	Åbent sår på håndled og hånd	Open wound of wrist, hand and fingers	1	1	1	3
S62	Fraktur af håndled og hånd	Fracture at wrist and hand level	1	1	1	3
S63	Luksation og distorsion af led og ligamenter i håndled og hånd	Dislocation and sprain of joints and ligaments at wrist and hand level	1	1	1	3
S64	Læsion af nerver i håndled og hånd	Injury of nerves at wrist and hand level	1	1	1	3
S65	Læsion af blodkar i håndled og hånd	Injury of blood vessels at wrist and hand level	1	1	1	3
S66	Læsion af muskler og sener i håndled og hånd	Injury of muscle, fascia and tendon at wrist and hand level	1	1	1	3
S67	Knusningslæsion af håndled og hånd	Crushing injury of wrist, hand and fingers	1	1	1	3
S68	Traumatisk amputation af håndled og hånd	Traumatic amputation of wrist, hand and fingers	1	1	1	3
S69	Andre og ikke specificerede læsioner af håndled og hånd	Other and unspecified injuries of wrist, hand and finger(s)	1	1	1	3
S70	Overfladisk læsion af hofteregion og lår	Superficial injury of hip and thigh	1	1	1	3
S71	Åbent sår på hofteregion og lår	Open wound of hip and thigh	1	1	1	3
S72	Fraktur af femur	Fracture of femur	1	1	1	3
S73	Luksation og distorsion af hofte	Dislocation and sprain of joint and ligaments of hip	1	1	1	3
S74	Læsion af nerver i hofteregion og i lår	Injury of nerves at hip and thigh level	1	1	1	3
S75	Læsion af blodkar i hofteregion og lår	Injury of blood vessels at hip and thigh level	1	1	1	3
S76	Læsion af muskler og sener i hofteregion og lår	Injury of muscle, fascia and tendon at hip and thigh level	1	1	1	3
S77	Knusningslæsion af hofteregion og lår	Crushing injury of hip and thigh	1	1	1	3
S78	Traumatisk amputation af hofte og lår	Traumatic amputation of hip and thigh	1	1	1	3
S79	Andre og ikke specificerede læsioner af hofteregion og lår	Other and unspecified injuries of hip and thigh	1	1	1	3
S80	Overfladisk læsion af knæ og underben	Superficial injury of knee and lower leg	1	1	1	3
S81	Åbent sår på knæ og underben	Open wound of knee and lower leg	1	1	1	3
S82	Fraktur af knæ, underben og ankel	Fracture of lower leg, including ankle	1	1	1	3
S83	Luksation og distorsion af led og ligamenter i knæ	Dislocation and sprain of joints and ligaments of knee	1	1	1	3
S84	Læsion af nerver i knæregion og underben	Injury of nerves at lower leg level	1	1	1	3
S85	Læsion af blodkar i knæregion og underben	Injury of blood vessels at lower leg level	1	1	1	3
S86	Beskadigelse af muskler og sener i knæregion eller underben	Injury of muscle, fascia and tendon at lower leg level	1	1	1	3
S87	Knusningslæsion af knæ og crus	Crushing injury of lower leg	1	1	1	3
S88	Traumatisk amputation i knæregion eller underben	Traumatic amputation of lower leg	1	1	1	3
S89	Andre og ikke specificerede læsioner af knæregion og underben	Other and unspecified injuries of lower leg	1	1	1	3
S90	Overfladisk læsion af ankel og fod	Superficial injury of ankle, foot and toes	1	1	1	3
S91	Åbent sår på ankel og fod	Open wound of ankle, foot and toes	1	1	1	3
S92	Fraktur af fod	Fracture of foot and toe, except ankle	1	1	1	3
S93	Luksation og distorsion af led og ligamenter i ankel og fod	Dislocation and sprain of joints and ligaments at ankle, foot and toe level	1	1	1	3
S94	Læsion af nerver i ankel og fod	Injury of nerves at ankle and foot level	1	1	1	3
S95	Beskadigelse af blodkar i ankel og fod	Injury of blood vessels at ankle and foot level	1	1	1	3
S96	Læsion af muskler og sener i ankel og fod	Injury of muscle and tendon at ankle and foot level	1	1	1	3
S97	Knusningslæsion af ankel og fod	Crushing injury of ankle and foot	1	1	1	3
S98	Traumatisk amputation af ankel og fod	Traumatic amputation of ankle and foot	1	1	1	3
S99	Andre og ikke specificerede læsioner af ankel og fod	Other and unspecified injuries of ankle and foot	1	1	1	3
T00	Overfladiske læsioner af flere legemsregioner	Superficial injuries involving multiple body regions	1	1	1	3
T01	Åbne sår på flere legemsregioner	Open wounds involving multiple body regions	1	1	1	3
T02	Frakturer i flere legemsregioner	Fractures involving multiple body regions	1	1	1	3
T03	Luksation og distorsion af led og ligamenter i flere legemsregioner	Dislocations, sprains and strains involving multiple body regions	1	1	1	3
T04	Knusningslæsioner i flere legemsregioner	Crushing injuries involving multiple body regions	1	1	1	3
T05	Traumatisk amputation af flere legemsdele	Traumatic amputations involving multiple body regions	1	1	1	3
T06	Andre læsioner af flere legemsregioner IKA	Other injuries involving multiple body regions, not elsewhere classified	1	1	1	3
T07	Multiple læsioner uden nærmere specificeringer	Unspecified multiple injuries	1	1	1	3
T08	Fraktur af rygsøjlen uden angivelse af niveau	Fracture of spine, level unspecified	1	1	1	3
T09	Andre læsioner af rygsøjle og krop uden angivelse af lokalisation	Other injuries of spine and trunk, level unspecified	1	1	1	3
T10	Fraktur af overekstremitet uden angivelse af lokalisation	Fracture of upper limb, level unspecified	1	1	1	3
T11	Andre læsioner af overekstremitet uden angivelse af lokalisation	Other injuries of upper limb, level unspecified	1	1	1	3
T12	Fraktur af underekstremitet uden angivelse af lokalisation	Fracture of lower limb, level unspecified	1	1	1	3
T13	Andre læsioner af underekstremitet uden angivelse af lokalisation	Other injuries of lower limb, level unspecified	1	1	1	3
T14	Læsion uden angivelse af legemsregion	Injury of unspecified body region	1	1	1	3
T15	Fremmedlegeme på øjets ydre overflade	Foreign body on external eye	1	1	1	3
T16	Fremmedlegeme i øre	Foreign body in ear	1	1	1	3
T17	Fremmedlegeme i luftvejene	Foreign body in respiratory tract	1	1	1	3
T18	Fremmedlegeme i fordøjelseskanalen	Foreign body in alimentary tract	1	1	1	3
T19	Fremmedlegeme i urin- og kønsorganerne	Foreign body in genitourinary tract	1	1	1	3
T20	Forbrænding og ætsning på hovedet og halsen	Burn and corrosion of head, face, and neck	1	1	1	3
T21	Forbrænding og ætsning på kroppen	Burn and corrosion of trunk	1	1	1	3
T22	Forbrænding og ætsning på skulder og arm	Burn and corrosion of shoulder and upper limb, except wrist and hand	1	1	1	3
T23	Forbrænding og ætsning på håndled og hånd	Burn and corrosion of wrist and hand	1	1	1	3
T24	Forbrænding og ætsning på hofte og ben	Burn and corrosion of lower limb, except ankle and foot	1	1	1	3
T25	Forbrænding og ætsning på ankel og fod	Burn and corrosion of ankle and foot	1	1	1	3
T26	Forbrænding og ætsning af øje og øjenregion	Burn and corrosion confined to eye and adnexa	1	1	1	3
T27	Forbrænding og ætsning af luftveje	Burn and corrosion of respiratory tract	1	1	1	3
T28	Forbrænding og ætsning af andre indre organer	Burn and corrosion of other internal organs	1	1	1	3
T29	Forbrænding og ætsning af flere legemsregioner	Burns and corrosions of multiple body regions	1	1	1	3
T30	Forbrænding og ætsning uden angivelse af legemsregion	Burn and corrosion, body region unspecified	1	1	1	3
T31	Forbrænding i procent af legemsoverfladen	Burns classified according to extent of body surface involved	1	1	1	3
T32	Ætsning i procent af legemsoverfladen	Corrosions classified according to extent of body surface involved	1	1	1	3
T33	Overfladisk forfrysning	Superficial frostbite	1	1	1	3
T34	Forfrysning med nekrose	Frostbite with tissue necrosis	1	1	1	3
T35	Forfrysninger i flere legemsregioner og ikke specificeret forfrysning	Frostbite involving multiple body regions and unspecified frostbite	1	1	1	3
T36	Forgiftning med antibiotika til systemisk brug	Poisoning by, adverse effect of and underdosing of systemic antibiotics	1	1	1	3
T37	Forgiftning med andre antibakterielle og antiparasitære midler	Poisoning by, adverse effect of and underdosing of other systemic anti- infectives and antiparasitics	1	1	1	3
T38	Forgiftning med hormoner og syntetiske substitutter og antagonister IKA	Poisoning by, adverse effect of and underdosing of hormones and their synthetic substitutes and antagonists, not elsewhere classified	1	1	1	3
T39	Forgiftning med svage smertestillende midler	Poisoning by, adverse effect of and underdosing of nonopioid analgesics, antipyretics and antirheumatics	1	1	1	3
T40	Forgiftninger med opioider, kokain og hallucinogener	Poisoning by, adverse effect of and underdosing of narcotics and psychodysleptics [hallucinogens]	1	1	1	3
T41	Forgiftninger med bedøvelsesmidler og terapeutiske gasarter	Poisoning by, adverse effect of and underdosing of anesthetics and therapeutic gases	1	1	1	3
T42	Forgiftninger med epilepsi-, sove- og antiparkinsonmidler	Poisoning by, adverse effect of and underdosing of antiepileptic, sedative- hypnotic and antiparkinsonism drugs	1	1	1	3
T43	Forgiftninger med andre psykotrope midler, IKA	Poisoning by, adverse effect of and underdosing of psychotropic drugs, not elsewhere classified	1	1	1	3
T44	Forgiftning med lægemidler med virkning på det autonome nervesystem	Poisoning by, adverse effect of and underdosing of drugs primarily affecting the autonomic nervous system	1	1	1	3
T45	Forgiftning med lægemidler med systemisk og hæmatologisk virkning IKA	Poisoning by, adverse effect of and underdosing of primarily systemic and hematological agents, not elsewhere classified	1	1	1	3
T46	Forgiftning med lægemidler med virkning primært på hjerte og kredsløb	Poisoning by, adverse effect of and underdosing of agents primarily affecting the cardiovascular system	1	1	1	3
T47	Forgiftning med lægemidler med virkning primært på fordøjelsessystemet	Poisoning by, adverse effect of and underdosing of agents primarily affecting the gastrointestinal system	1	1	1	3
T48	Forgiftning med lægemidler med virkning primært på glat muskulatur, bevægeapparat og åndedrætsorganer	Poisoning by, adverse effect of and underdosing of agents primarily acting on smooth and skeletal muscles and the respiratory system	1	1	1	3
T49	Forgiftning med lokalt virkende lægemidler til hud, slimhinder, øjne, ører, næse, hals og tænder	Poisoning by, adverse effect of and underdosing of topical agents primarily affecting skin and mucous membrane and by ophthalmological, otorhinorlaryngological and dental drugs	1	1	1	3
T50	Forgiftning med diuretika og andre og ikke specificerede lægemidler og biologiske stoffer	Poisoning by, adverse effect of and underdosing of diuretics and other and unspecified drugs, medicaments and biological substances	1	1	1	3
T51	Forgiftning med alkohol	Toxic effect of alcohol	1	1	1	3
T52	Forgiftning med organiske opløsningsmidler	Toxic effect of organic solvents	1	1	1	3
T53	Forgiftning med halogenderivater af alifatiske og aromatiske hydrocarboner	Toxic effect of halogen derivatives of aliphatic and aromatic hydrocarbons	1	1	1	3
T54	Forgiftning med ætsende substanser	Toxic effect of corrosive substances	1	1	1	3
T55	Forgiftning med sæbe og rengøringsmidler	Toxic effect of soaps and detergents	1	1	1	3
T56	Forgiftning med metaller	Toxic effect of metals	1	1	1	3
T57	Forgiftning med andre uorganiske substanser	Toxic effect of other inorganic substances	1	1	1	3
T58	Forgiftning med kulilte	Toxic effect of carbon monoxide	1	1	1	3
T59	Forgiftning med andre gasarter, røg og dampe	Toxic effect of other gases, fumes and vapors	1	1	1	3
T60	Forgiftning med pesticider	Toxic effect of pesticides	1	1	1	3
T61	Forgiftning med giftige bestanddele i madvarer fra havet	Toxic effect of noxious substances eaten as seafood	1	1	1	3
T62	Forgiftning med andre giftige bestanddele i madvarer	Toxic effect of other noxious substances eaten as food	1	1	1	3
T63	Skadelig virkning ved kontakt med giftige dyr	Toxic effect of contact with venomous animals and plants	1	1	1	3
T64	Skadelig virkning af aflatoksin og andre svampegifte i madvarer	Toxic effect of aflatoxin and other mycotoxin food contaminants	1	1	1	3
T65	Forgiftning med andre og ikke specificerede substanser	Toxic effect of other and unspecified substances	1	1	1	3
T66	Skade forårsaget af stråling	Radiation sickness, unspecified	1	1	1	3
T67	Skade forårsaget af varme og lys	Effects of heat and light	1	1	1	3
T68	Påvirkning af nedsat temperatur	Hypothermia	1	1	1	3
T69	Andre virkninger af nedsat temperatur	Other effects of reduced temperature	1	1	1	3
T70	Skadelig virkning af lufttryk og vandtryk	Effects of air pressure and water pressure	1	1	1	3
T71	Kvælning	Asphyxiation	1	1	1	3
T73	Skadevirkning af andre mangelsituationer	Effects of other deprivation	1	1	1	3
T74	Mishandlingssyndromer	Adult and child abuse, neglect and other maltreatment, confirmed	1	1	1	3
T75	Andre ydre påvirkninger	Other and unspecified effects of other external causes	1	1	1	3
T78	Visse bivirkninger IKA	Adverse effects, not elsewhere classified	1	1	1	3
T79	Visse tidlige komplikationer til skade ved ydre påvirkning IKA	Certain early complications of trauma, not elsewhere classified	1	1	1	3
T80	Komplikationer efter infusion, transfusion og injektion	Complications following infusion, transfusion and therapeutic injection	1	1	1	3
T81	Komplikationer til indgreb IKA	Complications of procedures, not elsewhere classified	1	1	1	3
T82	Komplikationer til proteser, implantater og transplantater i hjerte og kar	Complications of cardiac and vascular prosthetic devices, implants and grafts	1	1	1	3
T83	Komplikationer til urogenitale proteser, implantater og transplanter	Complications of genitourinary prosthetic devices, implants and grafts	1	1	1	3
T84	Komplikationer til interne ortopædiske proteser, implantater og transplantater	Complications of internal orthopedic prosthetic devices, implants and grafts	1	1	1	3
T85	Komplikationer til andre interne proteser, implantater og transplantater	Complications of other internal prosthetic devices, implants and grafts	1	1	1	3
T86	Svigt og afstødning af transplanterede organer og væv	Complications of transplanted organs and tissue	1	1	1	3
T87	Komplikationer til påsætning og amputation	Complications peculiar to reattachment and amputation	1	1	1	3
T88	Andre komplikationer til kirurgisk og medicinsk behandling IKA	Other complications of surgical and medical care, not elsewhere classified	1	1	1	3
T90	Følgetilstande efter læsion af hovedet	Sequelae of injuries of head	1	1	1	3
T91	Følgetilstand efter læsion af halsen og kroppen	Sequelae of injuries of neck and trunk	1	1	1	3
T92	Følgetilstande efter læsion af overekstremitet	Sequelae of injuries of upper limb	1	1	1	3
T93	Følgetilstande efter læsion af underekstremitet	Sequelae of injuries of lower limb	1	1	1	3
T94	Følgetilstande efter læsion i flere eller ikke specificerede legemsregioner	Sequelae of injuries involving multiple and unspecified body regions	1	1	1	3
T95	Følgetilstande efter forbrændinger, ætsninger og forfrysninger	Sequelae of burns, corrosions and frostbite	1	1	1	3
T96	Følgetilstande efter forgiftning med lægemidler og biologiske substanser	Sequelae of poisoning by drugs, medicaments and biological substances	1	1	1	3
T97	Følgetilstande efter forgiftning med ikke-medicinske substanser	Sequelae of toxic effects of substances chiefly nonmedicinal as to source	1	1	1	3
T98	Følgetilstande efter andre eller ikke specificerede virkninger af ydre påvirkninger	Sequelae of other and unspecified effects of external causes	1	1	1	3
X60	Forsætlig selvbeskadigelse med ikke-opioide analgetika o.l.	Intentional self-poisoning by and exposure to nonopioid analgesics, antipyretics and antirheumatics	1	1	1	3
X61	Forsætlig selvbeskadigelse med psykofarmaka, antiepileptika og antiparkinsonmidler	Intentional self-poisoning by and exposure to antiepileptic, sedative-hypnotic, antiparkinsonism and psychotropic drugs, not elsewhere classified	1	1	1	3
X62	Forsætlig selvbeskadigelse med narkotika og psykodysleptika	Intentional self-poisoning by and exposure to narcotics and psychodysleptics [hallucinogens], not elsewhere classified	1	1	1	3
X63	Forsætlig selvbeskadigelse med midler med virkning på det autonome nervesystem	Intentional self-poisoning by and exposure to other drugs acting on the autonomic nervous system	1	1	1	3
X64	Forsætlig selvbeskadigelse med ikke specificerede lægemidler og biologiske stoffer	Intentional self-poisoning by and exposure to other and unspecified drugs, medicaments and biological substances	1	1	1	3
X65	Forsætlig selvbeskadigelse med alkohol	Intentional self-poisoning by and exposure to alcohol	1	1	1	3
X66	Forsætlig selvbeskadigelse med organiske opløsningsmidler og halogen-kulbrinter	Intentional self-poisoning by and exposure to organic solvents and halogenated hydrocarbons and their vapours	1	1	1	3
X67	Forsætlig selvbeskadigelse med kulilte og andre gasarter og dampe	Intentional self-poisoning by and exposure to carbon monoxide and other gases and vapours	1	1	1	3
X68	Forsætlig selvbeskadigelse med bekæmpelsesmidler	Intentional self-poisoning by and exposure to pesticides	1	1	1	3
X69	Forsætlig selvbeskadigelse med andre kemiske og toksiske stoffer	Intentional self-poisoning by and exposure to other and unspecified chemicals and noxious substances	1	1	1	3
X70	Forsætlig selvbeskadigelse ved hængning, strangulation og kvælning	Intentional self-harm by hanging, strangulation and suffocation	1	1	1	3
X71	Forsætlig selvbeskadigelse ved drukning og nedsænken i vand	Intentional self-harm by drowning and submersion	1	1	1	3
X72	Forsætlig selvbeskadigelse ved skud fra håndvåben	Intentional self-harm by handgun discharge	1	1	1	3
X73	Forsætlig selvbeskadigelse ved skud fra gevær og andre større skydevåben	Intentional self-harm by rifle, shotgun and larger firearm discharge	1	1	1	3
X74	Forsætlig selvbeskadigelse ved skud fra andre og ikke specificerede skydevåben	Intentional self-harm by other and unspecified firearm and gun discharge	1	1	1	3
X75	Forsætlig selvbeskadigelse ved eksplosive materialer	Intentional self-harm by explosive material	1	1	1	3
X76	Forsætlig selvbeskadigelse ved røg, ild og flammer	Intentional self-harm by smoke, fire and flames	1	1	1	3
X77	Forsætlig selvbeskadigelse ved varme dampe og varme genstande	Intentional self-harm by steam, hot vapors and hot objects	1	1	1	3
X78	Forsætlig selvbeskadigelse med skarpe genstande	Intentional self-harm by sharp object	1	1	1	3
X79	Forsætlig selvbeskadigelse med stumpe genstande	Intentional self-harm by blunt object	1	1	1	3
X80	Forsætlig selvbeskadigelse ved spring fra højde	Intentional self-harm by jumping from a high place	1	1	1	3
X81	Forsætlig selvbeskadigelse under køretøjer og genstande i bevægelse	Intentional self-harm by jumping or lying in front of moving object	1	1	1	3
X82	Forsætlig selvbeskadigelse ved kollision med motorkøretøj	Intentional self-harm by crashing of motor vehicle	1	1	1	3
X83	Forsætlig selvbeskadigelse med andre specificerede metoder	Intentional self-harm by other specified means	1	1	1	3
X84	Forsætlig selvbeskadigelse med ikke specificerede metoder	Intentional self-harm by unspecified means	1	1	1	3
X85	Overgreb ved brug af lægemidler og biologiske stoffer	Assault by drugs, medicaments and biological substances	1	1	1	3
X86	Overgreb ved brug af ætsende stoffer	Assault by corrosive substance	1	1	1	3
X87	Overgreb ved brug af bekæmpelsesmidler	Assault by pesticides	1	1	1	3
X88	Overgreb ved brug af kulilte og andre gasarter og dampe	Assault by gases and vapours	1	1	1	3
X89	Overgreb ved brug af andre kemiske og toksiske stoffer	Assault by other specified chemicals and noxious substances	1	1	1	3
X90	Overgreb ved brug af ikke specificerede kemiske og giftige stoffer	Assault by unspecified chemical or noxious substance	1	1	1	3
X91	Overgreb ved hængning, strangulation og kvælning	Assault by hanging, strangulation and suffocation	1	1	1	3
X92	Overgreb ved drukning	Assault by drowning and submersion	1	1	1	3
X93	Overgreb ved skud fra håndskydevåben	Assault by handgun discharge	1	1	1	3
X94	Overgreb ved skud fra geværer og andre større skydevåben	Assault by rifle, shotgun and larger firearm discharge	1	1	1	3
X95	Overgreb ved skud fra andre og ikke specificerede skydevåben	Assault by other and unspecified firearm and gun discharge	1	1	1	3
X96	Overgreb ved brug af eksplosive materialer	Assault by explosive material	1	1	1	3
X97	Overgreb ved brug af røg, ild og flammer	Assault by smoke, fire and flames	1	1	1	3
X98	Overgreb ved brug af varme dampe og varme genstande	Assault by steam, hot vapors and hot objects	1	1	1	3
X99	Overgreb ved brug af skarpe genstande	Assault by sharp object	1	1	1	3
Y00	Overgreb ved brug af stumpe genstande	Assault by blunt object	1	1	1	3
Y01	Overgreb ved skub fra højde	Assault by pushing from high place	1	1	1	3
Y02	Overgreb ved skub foran genstand i bevægelse	Assault by pushing or placing victim in front of moving object	1	1	1	3
Y03	Overgreb ved påkørsel med motorkøretøj	Assault by crashing of motor vehicle	1	1	1	3
Y04	Overgreb ved korporlig vold	Assault by bodily force	1	1	1	3
Y05	Overgreb ved seksuel korporlig vold	Sexual assault by bodily force	1	1	1	3
Y06	Omsorgssvigt	Neglect and abandonment	1	1	1	3
Y07	Mishandling	Perpetrator of assault, maltreatment and neglect	1	1	1	3
Y08	Overgreb ved andre specificerede metoder	Assault by other specified means	1	1	1	3
Y09	Overgreb ved ikke specificerede metoder	Assault by unspecified means	1	1	1	3

## Sheet: Recodification
original_code	recoded_to	Explanation	File
A90	A97	In 2016, SDS recommended to use A97 instead of A90-A91 for Dengue.	SKS Opdat 2016
A91	A97	In 2016, SDS recommended to use A97 instead of A90-A91 for Dengue.	SKS Opdat 2016
E47	E46	E47 doesn't seem to exist in the English version. Using a translation based on this validation study: https://www.clinicalnutritionjournal.com/action/showPdf?pii=S0261-5614%2815%2900092-8, we decide to recode E47 to E46.
I22	I21	In 2006, SDS recommended to stop using I22. We decide to recode I22 to I21.	SKS Opdat 2006
I84	K64	In 2016, SDS recommended to use K64 instead of I84 for Hemorrhoids.	SKS Opdat 2013
T89	T81	T89 doesn't seem to exist in the English version, so we recode to T81 (Complications of procedures, not elsewhere classified)

## Sheet: Excluded
icd3	desc_DK	desc_EN	Comment
O95	Obstetrisk død (moder) af ukendt årsag	Obstetric death of unspecified cause	Mortality code
O96	Obstetrisk død (moder) >42 dage og <1 år efter fødsel	Death from any obstetric cause occurring more than 42 days but less than one year after delivery	Mortality code
O97	Død (moder) af følger efter svangerskab eller fødsel	Death from sequelae of obstetric causes	Mortality code
P95	Fosterdød og dødfødt barn uden kendt årsag	Stillbirth	Mortality code
R00	Abnorm hjerterytme	Abnormalities of heart beat	Entire chapter excluded
R01	Mislyd ved hjertet	Cardiac murmurs and other cardiac sounds	Entire chapter excluded
R02	Koldbrand IKA	Gangrene, not elsewhere classified	Entire chapter excluded
R03	Abnormt blodtryk uden diagnose	Abnormal blood-pressure reading, without diagnosis	Entire chapter excluded
R04	Blødning fra luftveje	Hemorrhage from respiratory passages	Entire chapter excluded
R05	Hoste	Cough	Entire chapter excluded
R06	Abnorm vejrtrækning	Abnormalities of breathing	Entire chapter excluded
R07	Smerter i hals og bryst	Pain in throat and chest	Entire chapter excluded
R09	Andre symptomer og fund i kredsløbs- og åndedrætsorganer	Other symptoms and signs involving the circulatory and respiratory system	Entire chapter excluded
R10	Smerter i bughule og bækken	Abdominal and pelvic pain	Entire chapter excluded
R11	Kvalme og opkastning	Nausea and vomiting	Entire chapter excluded
R12	Halsbrand	Heartburn	Entire chapter excluded
R13	Synkebesvær	Aphagia and dysphagia	Entire chapter excluded
R14	Øget tarmluft og lignende tilstande	Flatulence and related conditions	Entire chapter excluded
R15	Ufrivillig afgang af afføring	Fecal incontinence	Entire chapter excluded
R16	Forstørret lever og milt IKA	Hepatomegaly and splenomegaly, not elsewhere classified	Entire chapter excluded
R17	Gulsot UNS	Unspecified jaundice	Entire chapter excluded
R18	Ascites	Ascites	Entire chapter excluded
R19	Andre symptomer og abnorme fund i fordøjelsessystem og abdomen	Other symptoms and signs involving the digestive system and abdomen	Entire chapter excluded
R20	Føleforstyrrelser i huden	Disturbances of skin sensation	Entire chapter excluded
R21	Ikke nærmere specificeret udslæt på huden	Rash and other nonspecific skin eruption	Entire chapter excluded
R22	Lokaliserede hævelser, udfyldninger og knuder i hud og underhud	Localized swelling, mass and lump of skin and subcutaneous tissue	Entire chapter excluded
R23	Andre hudforandringer	Other skin changes	Entire chapter excluded
R25	Abnorme ufrivillige bevægelser	Abnormal involuntary movements	Entire chapter excluded
R26	Gangbesvær og mobilitetsforstyrrelser	Abnormalities of gait and mobility	Entire chapter excluded
R27	Andre koordinationsforstyrrelser	Other lack of coordination	Entire chapter excluded
R29	Andre symptomer og abnorme fund i nervesystemet og bevægeapparat	Other symptoms and signs involving the nervous and musculoskeletal systems	Entire chapter excluded
R30	Smerter ved vandladning	Pain associated with micturition	Entire chapter excluded
R31	Blod i urinen uden nærmere specificering	Hematuria	Entire chapter excluded
R32	Urininkontinens uden nærmere specificering	Unspecified urinary incontinence	Entire chapter excluded
R33	Urinretention	Retention of urine	Entire chapter excluded
R34	Sparsom og ophævet diurese	Anuria and oliguria	Entire chapter excluded
R35	Stor diurese	Polyuria	Entire chapter excluded
R36	Udflåd fra urinrøret	Urethral discharge	Entire chapter excluded
R39	Andre symptomer og abnorme fund fra urinvejene	Other and unspecified symptoms and signs involving the genitourinary system	Entire chapter excluded
R40	Bevidsthedspåvirkning	Somnolence, stupor and coma	Entire chapter excluded
R41	Andre symptomer og abnorme fund vedrørende erkendelsesevne	Other symptoms and signs involving cognitive functions and awareness	Entire chapter excluded
R42	Svimmelhed	Dizziness and giddiness	Entire chapter excluded
R43	Lugte- og smagsforstyrrelser	Disturbances of smell and taste	Entire chapter excluded
R44	Andre symptomer og abnorme fund vedrørende opfattelsesevnen	Other symptoms and signs involving general sensations and perceptions	Entire chapter excluded
R45	Symptomer og abnorme fund vedrørende stemningslejet	Symptoms and signs involving emotional state	Entire chapter excluded
R46	Symptomer og abnorme fund vedrørende udseende og opførsel	Symptoms and signs involving appearance and behavior	Entire chapter excluded
R47	Taleforstyrrelser IKA	Speech disturbances, not elsewhere classified	Entire chapter excluded
R48	Ordblindhed og andre indlæringsforstyrrelser	Dyslexia and other symbolic dysfunctions, not elsewhere classified	Entire chapter excluded
R49	Forstyrrelser i stemmeføring	Voice and resonance disorders	Entire chapter excluded
R50	Feber af anden og ukendt årsag	Fever of other and unknown origin	Entire chapter excluded
R51	Hovedpine	Headache	Entire chapter excluded
R52	Smerter IKA	Pain, unspecified	Entire chapter excluded
R53	Utilpashed og træthed	Malaise and fatigue	Entire chapter excluded
R54	Alderdomssvækkelse	Age-related physical debility	Entire chapter excluded
R55	Besvimelse og kollaps	Syncope and collapse	Entire chapter excluded
R56	Konvulsioner IKA	Convulsions, not elsewhere classified	Entire chapter excluded
R57	Shock IKA	Shock, not elsewhere classified	Entire chapter excluded
R58	Blødning IKA	Hemorrhage, not elsewhere classified	Entire chapter excluded
R59	Forstørrede lymfeknuder	Enlarged lymph nodes	Entire chapter excluded
R60	Ødem IKA	Edema, not elsewhere classified	Entire chapter excluded
R61	Øget svedsekretion	Generalized hyperhidrosis	Entire chapter excluded
R62	Forsinket fysiologisk udvikling	Lack of expected normal physiological development in childhood and adults	Entire chapter excluded
R63	Symptomer og abnorme fund vedrørende føde- og væskeindtagelse	Symptoms and signs concerning food and fluid intake	Entire chapter excluded
R64	Kakeksi	Cachexia	Entire chapter excluded
R67	Fund ved vurdering af generel funktionsevne	Findings from assessment of general functional ability	Entire chapter excluded
R68	Andre generelle symptomer og abnorme fund	Other general symptoms and signs	Entire chapter excluded
R69	Ukendte og ikke specificerede årsager til sygdom	Illness, unspecified	Entire chapter excluded
R70	Forhøjet sænkning og abnorm plasmaviskositet	Elevated erythrocyte sedimentation rate and abnormality of plasma viscosity	Entire chapter excluded
R71	Abnorme røde blodlegemer	Abnormality of red blood cells	Entire chapter excluded
R72	Abnorme hvide blodlegemer IKA	Abnormality of white blood cells, not elsewhere classified	Entire chapter excluded
R73	Forhøjet blodsukker	Elevated blood glucose level	Entire chapter excluded
R74	Abnorme koncentrationer af serumenzymer	Abnormal serum enzyme levels	Entire chapter excluded
R76	Andre abnorme immunologiske fund i serum	Other abnormal immunological findings in serum	Entire chapter excluded
R77	Andre abnorme fund i plasmaproteiner	Other abnormalities of plasma proteins	Entire chapter excluded
R78	Påvisning af lægemidler og andre stoffer, som normalt ikke forekommer i blod	Findings of drugs and other substances, not normally found in blood	Entire chapter excluded
R79	Andre abnorme kemiske fund i blodprøver	Other abnormal findings of blood chemistry	Entire chapter excluded
R80	Æggehvidestof i urinen	Proteinuria	Entire chapter excluded
R81	Sukker i urinen	Glycosuria	Entire chapter excluded
R82	Andre abnorme fund i urinen	Other and unspecified abnormal findings in urine	Entire chapter excluded
R83	Abnorme fund i cerebrospinalvæske	Abnormal findings in cerebrospinal fluid	Entire chapter excluded
R84	Abnorme fund i prøver fra luftveje og thorax	Abnormal findings in specimens from respiratory organs and thorax	Entire chapter excluded
R85	Abnorme fund i prøver fra fordøjelsesorganer og bughule	Abnormal findings in specimens from digestive organs and abdominal cavity	Entire chapter excluded
R86	Abnorme fund i prøver fra mandlige kønsorganer	Abnormal findings in specimens from male genital organs	Entire chapter excluded
R87	Abnorme fund i prøver fra kvindelige kønsorganer	Abnormal findings in specimens from female genital organs	Entire chapter excluded
R89	Abnorme fund i prøver fra andre organer og væv	Abnormal findings in specimens from other organs, systems and tissues	Entire chapter excluded
R90	Abnorme fund ved billeddiagnostisk undersøgelse af centralnervesystemet	Abnormal findings on diagnostic imaging of central nervous system	Entire chapter excluded
R91	Abnorme fund ved billeddiagnostisk undersøgelse af lungerne	Abnormal findings on diagnostic imaging of lung	Entire chapter excluded
R92	Abnorme fund ved billeddiagnostisk undersøgelse af mammae	Abnormal and inconclusive findings on diagnostic imaging of breast	Entire chapter excluded
R93	Abnorme fund ved billeddiagnostisk undersøgelse af anden region	Abnormal findings on diagnostic imaging of other body structures	Entire chapter excluded
R94	Abnorme fund ved funktionsundersøgelser	Abnormal results of function studies	Entire chapter excluded
R95	Pludselig uventet spædbarnsdød	Sudden infant death syndrome	Entire chapter excluded
R96	Pludselig uventet død, anden	Other sudden death, cause unknown	Entire chapter excluded
R98	Fundet død uden årsagen kan konstateres	Unattended death	Entire chapter excluded
R99	Særlige forhold vedrørende død	Ill-defined and unknown cause of mortality	Entire chapter excluded
Z00	Undersøgelse af personer uden klager eller diagnoser	Encounter for general examination without complaint, suspected or reported diagnosis	Entire chapter excluded
Z01	Andre særlige undersøgelser af personer uden klager eller diagnoser	Encounter for other special examination without complaint, suspected or reported diagnosis	Entire chapter excluded
Z02	Undersøgelse og fremmøde af administrative årsager	Encounter for administrative examination	Entire chapter excluded
Z03	Lægelig observation for og vurdering af personer mistænkt for sygdom	Encounter for medical observation for suspected diseases and conditions ruled out	Entire chapter excluded
Z04	Undersøgelse og observation af andre årsager	Encounter for examination and observation for other reasons	Entire chapter excluded
Z06	Undersøgelsesresultater vedrørende helbredstilstand	Results from health examination	Entire chapter excluded
Z07	Sundhedsfagligt vurderet risiko for sygdom eller tilstand	Health risk assessment of disease or condition	Entire chapter excluded
Z08	Kontrolundersøgelse efter behandling af kræft	Encounter for follow-up examination after completed treatment for malignant neoplasm	Entire chapter excluded
Z09	Kontrolundersøgelse efter behandling af andre sygdomme end kræft	Encounter for follow-up examination after completed treatment for conditions other than malignant neoplasm	Entire chapter excluded
Z10	Rutinemæssig helbredsundersøgelse af definerede befolkningsgrupper	Routine general health check-up of defined subpopulation	Entire chapter excluded
Z11	Screening for infektiøse og parasitære sygdomme	Encounter for screening for infectious and parasitic diseases	Entire chapter excluded
Z12	Screening for kræft	Encounter for screening for malignant neoplasms	Entire chapter excluded
Z13	Screening for andre sygdomme og tilstande	Encounter for screening for other diseases and disorders	Entire chapter excluded
Z20	Kontakt med eller udsat for smitte med overførbare sygdomme	Contact with and (suspected) exposure to communicable diseases	Entire chapter excluded
Z21	Asymptomatisk HIV-infektion	Asymptomatic human immunodeficiency virus [HIV] infection status	Entire chapter excluded
Z22	Asymptomatisk bærer af infektiøs sygdom	Carrier of infectious disease	Entire chapter excluded
Z23	Kontakt mhp. vaccination mod en enkelt bakteriel sygdom	Encounter for immunization	Entire chapter excluded
Z24	Kontakt mhp. vaccination mod visse virale sygdomme	Need for immunization against certain single viral diseases	Entire chapter excluded
Z25	Kontakt mhp. vaccination mod andre virale sygdomme	Need for immunization against other single viral diseases	Entire chapter excluded
Z26	Kontakt mhp. vaccination mod andre infektionssygdomme	Need for immunization against other single infectious diseases	Entire chapter excluded
Z27	Kontakt mhp. kombinerede vaccinationer mod infektionssygdomme	Need for immunization against combinations of infectious diseases	Entire chapter excluded
Z28	Vaccination ikke udført	Immunization not carried out and underimmunization status	Entire chapter excluded
Z29	Kontakt mhp. andre forebyggende foranstaltninger	Need for other prophylactic measures	Entire chapter excluded
Z30	Kontakter ifm. graviditetsforebyggelse	Encounter for contraceptive management	Entire chapter excluded
Z31	Kontakter ifm. rådgivning og behandling vedrørende graviditet og barnløshed	Encounter for procreative management	Entire chapter excluded
Z32	Graviditetsundersøgelse	Encounter for pregnancy test and childbirth and childcare instruction	Entire chapter excluded
Z33	Henvist til fødsel	Pregnant state	Entire chapter excluded
Z34	Normal graviditet	Encounter for supervision of normal pregnancy	Entire chapter excluded
Z35	Højrisikograviditet	Supervision of high-risk pregnancy	Entire chapter excluded
Z36	Prænatal screening	Encounter for antenatal screening of mother	Entire chapter excluded
Z37	Resultat af fødsel	Outcome of delivery	Entire chapter excluded
Z38	Levendefødt barn efter fødested	Liveborn infants according to place of birth and type of delivery	Entire chapter excluded
Z39	Undersøgelse og pleje efter fødsel	Encounter for maternal postpartum care and examination	Entire chapter excluded
Z40	Kontakter mhp. forebyggende indgreb	Encounter for prophylactic surgery	Entire chapter excluded
Z41	Kontakt mhp. foranstaltninger uden direkte behandlingsformål	Encounter for procedures for purposes other than remedying health state	Entire chapter excluded
Z42	Kontakter mhp. plastikkirurgisk efterbehandling	Encounter for plastic and reconstructive surgery following medical procedure or healed injury	Entire chapter excluded
Z43	Pasning af kunstige legemsåbninger	Encounter for attention to artificial openings	Entire chapter excluded
Z44	Tilpasning og regulering af ekstern protese	Encounter for fitting and adjustment of external prosthetic device	Entire chapter excluded
Z45	Tilpasning og kontrol af implanteret protese	Encounter for adjustment and management of implanted device	Entire chapter excluded
Z46	Tilpasning og regulering af andre apparater	Encounter for fitting and adjustment of other devices	Entire chapter excluded
Z47	Kontakter mhp. andre ortopædiske efterbehandlinger	Orthopedic aftercare	Entire chapter excluded
Z48	Kontakter mhp. andre efterbehandlinger efter kirurgisk indgreb	Encounter for other postprocedural aftercare	Entire chapter excluded
Z49	Dialysebehandling	Encounter for care involving renal dialysis	Entire chapter excluded
Z50	Kontakter mhp. genoptræning	Care involving use of rehabilitation procedures	Entire chapter excluded
Z51	Særlige indikationer for sundhedsfaglig indsats	Encounter for other aftercare	Entire chapter excluded
Z52	Kontakter mhp. donation af organer og væv	Donors of organs and tissues	Entire chapter excluded
Z53	Personer mødt m h på procedurer, som ikke bliver udført	Persons encountering health services for specific procedures and treatment, not carried out	Entire chapter excluded
Z54	Rekonvalescens	Convalescence	Entire chapter excluded
Z55	Problemer med undervisning og læseevne	Problems related to education and literacy	Entire chapter excluded
Z56	Problemer med beskæftigelse og arbejdsløshed	Problems related to employment and unemployment	Entire chapter excluded
Z57	Erhvervsmæssig udsættelse for risikofaktorer	Occupational exposure to risk factors	Entire chapter excluded
Z58	Problemer med fysiske omgivelser	Problems related to physical environment	Entire chapter excluded
Z59	Problemer med boligforhold og økonomiske forhold	Problems related to housing and economic circumstances	Entire chapter excluded
Z60	Andre problemer relateret til det sociale miljø	Problems related to social environment	Entire chapter excluded
Z61	Problemer på grund af negative oplevelser i barndommen	Problems related to negative life events in childhood	Entire chapter excluded
Z62	Andre problemer i forbindelse med opvæksten	Problems related to upbringing	Entire chapter excluded
Z63	Andre problemer med primære støttegruppe	Other problems related to primary support group, including family circumstances	Entire chapter excluded
Z64	Problemer i forbindelse med visse psykosociale forhold	Problems related to certain psychosocial circumstances	Entire chapter excluded
Z65	Problemer i forbindelse med andre psykosociale forhold	Problems related to other psychosocial circumstances	Entire chapter excluded
Z70	Rådgivning om seksuel holdning, adfærd eller orientering	Counseling related to sexual attitude, behavior and orientation	Entire chapter excluded
Z71	Personer i kontakt med sundhedsvæsenet mhp. rådgivning og lægelig vejledning IKA	Persons encountering health services for other counseling and medical advice, not elsewhere classified	Entire chapter excluded
Z72	Problemer i forbindelse med livsstil	Problems related to lifestyle	Entire chapter excluded
Z73	Problemer med at klare tilværelsen	Problems related to life management difficulty	Entire chapter excluded
Z74	Problemer i forbindelse med afhængighed af pleje	Problems related to care provider dependency	Entire chapter excluded
Z75	Problemer i forbindelse med adgang til behandling og pleje	Problems related to medical facilities and other health care	Entire chapter excluded
Z76	Personer i kontakt med sundhedsvæsenet af andre årsager	Persons encountering health services in other circumstances	Entire chapter excluded
Z80	Familieanamnese med kræft	Family history of primary malignant neoplasm	Entire chapter excluded
Z81	Familieanamnese med psykisk eller adfærdsmæssig sygdom	Family history of mental and behavioral disorders	Entire chapter excluded
Z82	Familieanamnese med visse kroniske og invaliderende sygdomme	Family history of certain disabilities and chronic diseases (leading to disablement)	Entire chapter excluded
Z83	Familieanamnese med andre specificerede sygdomme	Family history of other specific disorders	Entire chapter excluded
Z84	Familieanamnese med andre sygelige tilstande	Family history of other conditions	Entire chapter excluded
Z85	Anamnese med kræft	Personal history of malignant neoplasm	Entire chapter excluded
Z86	Anamnese med visse andre sygdomme	Personal history of certain other diseases	Entire chapter excluded
Z87	Anamnese med andre sygdomme og tilstande	Personal history of other diseases and conditions	Entire chapter excluded
Z88	Anamnese med allergi over for lægemidler og biologiske substanser	Allergy status to drugs, medicaments and biological substances	Entire chapter excluded
Z89	Erhvervet mangel af ekstremitet	Acquired absence of limb	Entire chapter excluded
Z90	Erhvervet mangel af organer IKA	Acquired absence of organs, not elsewhere classified	Entire chapter excluded
Z91	Personlige risikofaktorer IKA	Personal risk factors, not elsewhere classified	Entire chapter excluded
Z92	Anamnese med tidligere behandling	Personal history of medical treatment	Entire chapter excluded
Z93	Tilstand med kunstig legemsåbning	Artificial opening status	Entire chapter excluded
Z94	Tilstand med transplanteret organ eller væv	Transplanted organ and tissue status	Entire chapter excluded
Z95	Tilstand med hjerte- eller karimplantater og -transplantater	Presence of cardiac and vascular implants and grafts	Entire chapter excluded
Z96	Tilstand med andre funktionelle implantater	Presence of other functional implants	Entire chapter excluded
Z97	Tilstand med andre hjælpemidler	Presence of other devices	Entire chapter excluded
Z98	Andre postoperative tilstande	Other postprocedural states	Entire chapter excluded
Z99	Afhængighed af hjælpemidler og apparater IKA	Dependence on enabling machines and devices, not elsewhere classified	Entire chapter excluded
